# Supplementary material for: Bis(μ2-pyridine-2-carboxamide oximato)bis­[(pyridine-2-carboxamide oxime)zinc] dinitrate
Source: Acta Crystallogr Sect E Struct Rep Online. 2011 Aug 31;67(Pt 9):m1323–4. doi: 10.1107/S1600536811034908 (PMC3200762; doi:10.1107/S1600536811034908)
Supplement: Supplementary file 1 [file e-67-m1323-sup1.cif]

##############################################################################
#                                                                            #
# This CIF contains the data in a paper accepted for publication in          #
# Acta Crystallographica Section E. It conforms to the requirements of       #
# Notes for Authors for Acta Crystallographica Section E, and has been       #
# peer reviewed under the auspices of the IUCr Commission on Journals.       #
#                                                                            #
# Full details of the Crystallographic Information File format               #
# are given in the paper "The Crystallographic Information File (CIF):       #
# a New Standard Archive File for Crystallography" by S. R. Hall, F. H.      #
# Allen and I. D. Brown [Acta Cryst. (1991), A47, 655-685].                  #
#                                                                            #
# The current version of the core CIF dictionary is obtainable from          #
# ftp://ftp.iucr.org/pub/cif_core.dic.                                       #
#                                                                            #
# Software is freely available for graphical display of the structure(s)     #
# in this CIF. For information consult the CIF software page                 #
# http://www.iucr.org/resources/cif/software.                                #
#                                                                            #
# This file may be used for bona fide research purposes within the           #
# scientific community so long as proper attribution is given to the journal # 
# article from which it was obtained.                                        #
#                                                                            #
##############################################################################
data_I
_audit_creation_method     SHELXL-97
_chemical_name_systematic
;
Bis(\m~2~-pyridine-2-carboxamide oximato)bis[(pyridine-2-carboxamide oxime)zinc]
dinitrate
;
_chemical_name_common     ?
_chemical_formula_moiety     'C24 H26 N12 O4 Zn2 2+, 2(N O3 -)'
_chemical_formula_sum     'C24 H26 N14 O10 Zn2'
_chemical_formula_iupac     '[Zn2 (C6 H6 N3 O)2 (C6 H7 N3 O)2] (N O3)2'
_chemical_formula_weight     801.33
_chemical_melting_point     ?
_symmetry_cell_setting     monoclinic
_symmetry_space_group_name_H-M     'P 21/n'
_symmetry_space_group_name_Hall     '-P 2yn'
loop_
    _symmetry_equiv_pos_as_xyz
    'x, y, z'
    '-x+1/2, y+1/2, -z+1/2'
    '-x, -y, -z'
    'x-1/2, -y-1/2, z-1/2'
_cell_length_a     7.4125(14)
_cell_length_b     22.201(4)
_cell_length_c     9.4225(17)
_cell_angle_alpha     90.00
_cell_angle_beta     106.794(2)
_cell_angle_gamma     90.00
_cell_volume     1484.5(5)
_cell_formula_units_Z     2
_cell_measurement_reflns_used     2632
_cell_measurement_theta_min     1.83
_cell_measurement_theta_max     25.1
_cell_measurement_temperature     293(2)
_exptl_crystal_description     block
_exptl_crystal_colour     yellow
_exptl_crystal_size_max     0.51
_exptl_crystal_size_mid     0.48
_exptl_crystal_size_min     0.39
_exptl_crystal_density_diffrn     1.793
_exptl_crystal_density_meas     ?
_exptl_crystal_density_method     'not measured'
_exptl_crystal_F_000     816
_exptl_absorpt_coefficient_mu     1.699
_exptl_absorpt_correction_type     multi-scan
_exptl_absorpt_process_details     '(SADABS; Sheldrick, 1996)'
_exptl_absorpt_correction_T_min     0.4778
_exptl_absorpt_correction_T_max     0.5570
_exptl_special_details     ?
_diffrn_ambient_temperature     293(2)
_diffrn_radiation_type     MoK\a
_diffrn_radiation_wavelength     0.71073
_diffrn_radiation_source     'fine-focus sealed tube'
_diffrn_radiation_monochromator     graphite
_diffrn_measurement_device_type     'Bruker SMART 1000 CCD area-detector'
_diffrn_measurement_method     '\f and \w'
_diffrn_detector_area_resol_mean     ?
_diffrn_reflns_number     8302
_diffrn_reflns_av_R_equivalents     0.0228
_diffrn_reflns_av_sigmaI/netI     0.0249
_diffrn_reflns_theta_min     1.83
_diffrn_reflns_theta_max     25.10
_diffrn_reflns_theta_full     25.10
_diffrn_measured_fraction_theta_max     0.998
_diffrn_measured_fraction_theta_full     0.998
_diffrn_reflns_limit_h_min     -8
_diffrn_reflns_limit_h_max     6
_diffrn_reflns_limit_k_min     -26
_diffrn_reflns_limit_k_max     26
_diffrn_reflns_limit_l_min     -9
_diffrn_reflns_limit_l_max     11
_diffrn_standards_number     .
_diffrn_standards_interval_count     .
_diffrn_standards_interval_time     .
_diffrn_standards_decay_%     .
_refine_special_details
;
Refinement of <i>F</i>^2^ against ALL reflections. The weighted <i>R</i>-factor
<i>wR</i> and goodness of fit <i>S</i> are based on <i>F</i>^2^, conventional
<i>R</i>-factors <i>R</i> are based on <i>F</i>, with <i>F</i> set to zero for
negative <i>F</i>^2^. The threshold expression of <i>F</i>^2^ >
\s(<i>F</i>^2^) is used only for calculating <i>R</i>-factors(gt) <i>etc</i>.
and is not relevant to the choice of reflections for refinement.
<i>R</i>-factors based on <i>F</i>^2^ are statistically about twice as large
as those based on <i>F</i>, and <i>R</i>- factors based on ALL data will be
even larger.
;
_reflns_number_total     2632
_reflns_number_gt     2297
_reflns_threshold_expression     I>2sigma(I)
_refine_ls_structure_factor_coef     Fsqd
_refine_ls_matrix_type     full
_refine_ls_R_factor_all     0.0529
_refine_ls_R_factor_gt     0.0460
_refine_ls_wR_factor_gt     0.1114
_refine_ls_wR_factor_ref     0.1165
_refine_ls_goodness_of_fit_ref     1.030
_refine_ls_restrained_S_all     1.030
_refine_ls_number_reflns     2632
_refine_ls_number_parameters     209
_refine_ls_number_restraints     0
_refine_ls_hydrogen_treatment     constr
_refine_ls_weighting_scheme     calc
_refine_ls_weighting_details
         'calc w=1/[\s^2^(Fo^2^)+(0.0547P)^2^+4.2299P] where P=(Fo^2^+2Fc^2^)/3'
_atom_sites_solution_hydrogens     geom
_atom_sites_solution_primary     direct
_atom_sites_solution_secondary     difmap
_refine_ls_shift/su_max     0.001
_refine_ls_shift/su_mean     0.000
_refine_diff_density_max     1.434
_refine_diff_density_min     -0.965
_refine_ls_extinction_method     none
_refine_ls_extinction_coef     ?
loop_
    _atom_type_symbol
    _atom_type_description
    _atom_type_scat_dispersion_real
    _atom_type_scat_dispersion_imag
    _atom_type_scat_source
    'C' 'C' 0.0033 0.0016
                         'International Tables Vol C Tables 4.2.6.8 and 6.1.1.4'
    'H' 'H' 0.0000 0.0000
                         'International Tables Vol C Tables 4.2.6.8 and 6.1.1.4'
    'N' 'N' 0.0061 0.0033
                         'International Tables Vol C Tables 4.2.6.8 and 6.1.1.4'
    'O' 'O' 0.0106 0.0060
                         'International Tables Vol C Tables 4.2.6.8 and 6.1.1.4'
    'Cr' 'Cr' 0.3209 0.6236
                         'International Tables Vol C Tables 4.2.6.8 and 6.1.1.4'
    'Zn' 'Zn' 0.2839 1.4301
                         'International Tables Vol C Tables 4.2.6.8 and 6.1.1.4'
_computing_data_collection     'SMART (Bruker, 2007)'
_computing_cell_refinement     'SAINT (Bruker, 2007)'
_computing_data_reduction     'SAINT (Bruker, 2007)'
_computing_structure_solution     'SHELXTL (Sheldrick, 2008)'
_computing_structure_refinement     'SHELXTL (Sheldrick, 2008)'
_computing_molecular_graphics     'SHELXTL (Sheldrick, 2008)'
_computing_publication_material     'SHELXTL (Sheldrick, 2008)'
loop_
    _atom_site_type_symbol
    _atom_site_label
    _atom_site_fract_x
    _atom_site_fract_y
    _atom_site_fract_z
    _atom_site_U_iso_or_equiv
    _atom_site_adp_type
    _atom_site_calc_flag
    _atom_site_refinement_flags
    _atom_site_occupancy
    _atom_site_symmetry_multiplicity
    _atom_site_disorder_assembly
    _atom_site_disorder_group
    Zn Zn1 0.46944(6) 0.437379(19) 0.86499(5) 0.02829(17) Uani d . 1 1 . .
    O O2 0.3307(4) 0.44030(11) 1.0158(3) 0.0305(6) Uani d . 1 1 . .
    N N6 0.5478(4) 0.52822(14) 0.8642(3) 0.0279(7) Uani d . 1 1 . .
    O O1 0.8933(4) 0.45773(13) 1.0281(4) 0.0412(7) Uani d . 1 1 . .
    H H1 0.8498 0.4919 1.0208 0.062 Uiso calc R 1 1 . .
    C C12 0.4742(5) 0.55977(16) 0.7481(4) 0.0290(8) Uani d . 1 1 . .
    N N3 0.7493(5) 0.41671(15) 0.9631(4) 0.0326(7) Uani d . 1 1 . .
    C C11 0.3546(5) 0.52544(17) 0.6194(4) 0.0302(8) Uani d . 1 1 . .
    N N1 0.4877(5) 0.34274(15) 0.8238(4) 0.0321(7) Uani d . 1 1 . .
    N N4 0.3239(5) 0.46677(15) 0.6470(4) 0.0311(7) Uani d . 1 1 . .
    N N5 0.5021(6) 0.61900(15) 0.7361(4) 0.0465(10) Uani d . 1 1 . .
    H H5A 0.5739 0.6385 0.8099 0.056 Uiso calc R 1 1 . .
    H H5B 0.4482 0.6375 0.6547 0.056 Uiso calc R 1 1 . .
    N N7 0.6922(6) 0.77875(19) 0.9401(5) 0.0590(5) Uani d . 1 1 . .
    N N2 0.9964(5) 0.35112(17) 0.9759(4) 0.0429(9) Uani d . 1 1 . .
    H H2A 1.0797 0.3778 1.0161 0.051 Uiso calc R 1 1 . .
    H H2B 1.0309 0.3156 0.9583 0.051 Uiso calc R 1 1 . .
    C C5 0.6647(5) 0.32001(17) 0.8733(4) 0.0298(8) Uani d . 1 1 . .
    C C8 0.1400(7) 0.4564(2) 0.3942(5) 0.0431(11) Uani d . 1 1 . .
    H H8 0.0665 0.4321 0.3194 0.052 Uiso calc R 1 1 . .
    C C10 0.2807(6) 0.55061(19) 0.4812(5) 0.0383(10) Uani d . 1 1 . .
    H H10 0.3038 0.5908 0.4647 0.046 Uiso calc R 1 1 . .
    C C6 0.8138(5) 0.36488(17) 0.9409(4) 0.0298(8) Uani d . 1 1 . .
    O O5 0.8612(5) 0.78443(16) 1.0109(4) 0.0590(5) Uani d . 1 1 . .
    O O3 0.5941(5) 0.82406(15) 0.9079(4) 0.0590(5) Uani d . 1 1 . .
    O O4 0.6244(5) 0.72889(15) 0.9025(4) 0.0590(5) Uani d . 1 1 . .
    C C7 0.2194(7) 0.43374(19) 0.5347(5) 0.0406(10) Uani d . 1 1 . .
    H H7 0.1992 0.3934 0.5520 0.049 Uiso calc R 1 1 . .
    C C4 0.7013(7) 0.25955(19) 0.8636(5) 0.0402(10) Uani d . 1 1 . .
    H H4 0.8237 0.2449 0.8987 0.048 Uiso calc R 1 1 . .
    C C3 0.5540(7) 0.22116(19) 0.8011(5) 0.0462(11) Uani d . 1 1 . .
    H H3 0.5762 0.1803 0.7922 0.055 Uiso calc R 1 1 . .
    C C9 0.1715(6) 0.5154(2) 0.3668(5) 0.0431(11) Uani d . 1 1 . .
    H H9 0.1203 0.5317 0.2729 0.052 Uiso calc R 1 1 . .
    C C1 0.3466(6) 0.30447(19) 0.7682(5) 0.0380(10) Uani d . 1 1 . .
    H H1A 0.2242 0.3194 0.7389 0.046 Uiso calc R 1 1 . .
    C C2 0.3739(7) 0.2436(2) 0.7522(5) 0.0428(11) Uani d . 1 1 . .
    H H2 0.2727 0.2184 0.7092 0.051 Uiso calc R 1 1 . .
loop_
    _atom_site_aniso_label
    _atom_site_aniso_U_11
    _atom_site_aniso_U_22
    _atom_site_aniso_U_33
    _atom_site_aniso_U_12
    _atom_site_aniso_U_13
    _atom_site_aniso_U_23
    Zn1 0.0276(3) 0.0250(3) 0.0300(3) 0.00004(17) 0.00468(19) -0.00044(17)
    O2 0.0287(14) 0.0296(14) 0.0315(14) -0.0055(11) 0.0062(12) -0.0041(11)
    N6 0.0281(16) 0.0260(16) 0.0276(17) -0.0017(13) 0.0049(13) -0.0021(13)
    O1 0.0293(15) 0.0309(15) 0.0560(19) -0.0054(12) 0.0003(14) -0.0053(14)
    C12 0.030(2) 0.0242(18) 0.033(2) 0.0029(15) 0.0079(17) -0.0004(15)
    N3 0.0253(17) 0.0295(17) 0.0394(19) -0.0038(14) 0.0039(14) -0.0009(14)
    C11 0.029(2) 0.0298(19) 0.032(2) 0.0051(16) 0.0094(16) 0.0001(16)
    N1 0.0302(17) 0.0287(17) 0.0348(18) -0.0006(14) 0.0053(14) -0.0003(14)
    N4 0.0341(18) 0.0279(16) 0.0286(17) 0.0006(14) 0.0048(14) -0.0003(13)
    N5 0.061(3) 0.0255(18) 0.042(2) -0.0020(17) -0.0027(19) 0.0038(15)
    N7 0.0512(11) 0.0453(9) 0.0727(13) -0.0021(8) 0.0056(9) -0.0090(9)
    N2 0.0279(18) 0.0374(19) 0.059(2) 0.0032(15) 0.0050(17) -0.0044(17)
    C5 0.033(2) 0.0289(19) 0.029(2) 0.0016(16) 0.0098(16) 0.0010(16)
    C8 0.045(3) 0.046(3) 0.033(2) -0.002(2) 0.0034(19) -0.0070(19)
    C10 0.043(2) 0.035(2) 0.037(2) 0.0052(18) 0.0099(19) 0.0056(18)
    C6 0.029(2) 0.030(2) 0.029(2) 0.0030(16) 0.0057(16) 0.0052(16)
    O5 0.0512(11) 0.0453(9) 0.0727(13) -0.0021(8) 0.0056(9) -0.0090(9)
    O3 0.0512(11) 0.0453(9) 0.0727(13) -0.0021(8) 0.0056(9) -0.0090(9)
    O4 0.0512(11) 0.0453(9) 0.0727(13) -0.0021(8) 0.0056(9) -0.0090(9)
    C7 0.046(3) 0.032(2) 0.037(2) -0.0053(18) 0.002(2) -0.0044(18)
    C4 0.044(2) 0.033(2) 0.043(3) 0.0053(18) 0.011(2) 0.0009(18)
    C3 0.061(3) 0.028(2) 0.048(3) 0.000(2) 0.013(2) -0.0053(19)
    C9 0.043(3) 0.051(3) 0.032(2) 0.006(2) 0.0056(19) 0.0050(19)
    C1 0.035(2) 0.038(2) 0.038(2) -0.0052(18) 0.0059(18) 0.0014(18)
    C2 0.050(3) 0.039(2) 0.038(2) -0.015(2) 0.010(2) -0.0048(19)
_geom_special_details
;
All e.s.d.'s (except the e.s.d. in the dihedral angle between two l.s. planes)
are estimated using the full covariance matrix. The cell e.s.d.'s are taken
into account individually in the estimation of e.s.d.'s in distances, angles
and torsion angles; correlations between e.s.d.'s in cell parameters are only
used when they are defined by crystal symmetry. An approximate (isotropic)
treatment of cell e.s.d.'s is used for estimating e.s.d.'s involving l.s.
planes.
;
loop_
    _geom_bond_atom_site_label_1
    _geom_bond_atom_site_label_2
    _geom_bond_site_symmetry_2
    _geom_bond_distance
    _geom_bond_publ_flag
    Zn1 O2 . 1.981(3) y
    Zn1 N1 . 2.148(3) y
    Zn1 N3 . 2.064(3) y
    Zn1 N4 . 2.128(3) y
    Zn1 N6 . 2.099(3) y
    O2 N6 3_667 1.411(4) ?
    N6 C12 . 1.281(5) ?
    N6 O2 3_667 1.411(4) ?
    O1 N3 . 1.402(4) ?
    O1 H1 . 0.8200 ?
    C12 N5 . 1.341(5) ?
    C12 C11 . 1.489(5) ?
    N3 C6 . 1.286(5) ?
    C11 N4 . 1.361(5) ?
    C11 C10 . 1.377(6) ?
    N1 C1 . 1.332(5) ?
    N1 C5 . 1.357(5) ?
    N4 C7 . 1.336(5) ?
    N5 H5A . 0.8600 ?
    N5 H5B . 0.8600 ?
    N7 O3 . 1.227(5) ?
    N7 O4 . 1.225(5) ?
    N7 O5 . 1.244(5) ?
    N2 C6 . 1.333(5) ?
    N2 H2A . 0.8600 ?
    N2 H2B . 0.8600 ?
    C5 C4 . 1.378(6) ?
    C5 C6 . 1.487(5) ?
    C8 C9 . 1.368(7) ?
    C8 C7 . 1.379(6) ?
    C8 H8 . 0.9300 ?
    C10 C9 . 1.386(6) ?
    C10 H10 . 0.9300 ?
    C7 H7 . 0.9300 ?
    C4 C3 . 1.376(6) ?
    C4 H4 . 0.9300 ?
    C3 C2 . 1.374(7) ?
    C3 H3 . 0.9300 ?
    C9 H9 . 0.9300 ?
    C1 C2 . 1.381(6) ?
    C1 H1A . 0.9300 ?
    C2 H2 . 0.9300 ?
loop_
    _geom_angle_atom_site_label_1
    _geom_angle_atom_site_label_2
    _geom_angle_atom_site_label_3
    _geom_angle_site_symmetry_1
    _geom_angle_site_symmetry_3
    _geom_angle
    _geom_angle_publ_flag
    O2 Zn1 N3 . . 110.42(13) ?
    O2 Zn1 N6 . . 99.93(12) ?
    N3 Zn1 N6 . . 88.39(13) ?
    O2 Zn1 N4 . . 117.30(12) ?
    N3 Zn1 N4 . . 131.62(14) ?
    N6 Zn1 N4 . . 76.45(12) ?
    O2 Zn1 N1 . . 103.55(12) ?
    N3 Zn1 N1 . . 75.87(13) ?
    N6 Zn1 N1 . . 155.12(13) ?
    N4 Zn1 N1 . . 99.58(13) ?
    N6 O2 Zn1 3_667 . 104.3(2) ?
    C12 N6 O2 . 3_667 115.4(3) ?
    C12 N6 Zn1 . . 118.6(3) ?
    O2 N6 Zn1 3_667 . 125.9(2) ?
    N3 O1 H1 . . 109.5 ?
    N6 C12 N5 . . 124.8(4) ?
    N6 C12 C11 . . 115.0(3) ?
    N5 C12 C11 . . 120.2(4) ?
    C6 N3 O1 . . 112.4(3) ?
    C6 N3 Zn1 . . 119.9(3) ?
    O1 N3 Zn1 . . 126.2(2) ?
    N4 C11 C10 . . 121.8(4) ?
    N4 C11 C12 . . 115.3(3) ?
    C10 C11 C12 . . 122.9(4) ?
    C1 N1 C5 . . 118.0(3) ?
    C1 N1 Zn1 . . 127.7(3) ?
    C5 N1 Zn1 . . 114.0(2) ?
    C7 N4 C11 . . 117.7(3) ?
    C7 N4 Zn1 . . 127.8(3) ?
    C11 N4 Zn1 . . 114.3(2) ?
    C12 N5 H5A . . 120.0 ?
    C12 N5 H5B . . 120.0 ?
    H5A N5 H5B . . 120.0 ?
    O3 N7 O4 . . 120.3(4) ?
    O3 N7 O5 . . 118.9(4) ?
    O4 N7 O5 . . 120.8(4) ?
    C6 N2 H2A . . 120.0 ?
    C6 N2 H2B . . 120.0 ?
    H2A N2 H2B . . 120.0 ?
    N1 C5 C4 . . 121.9(4) ?
    N1 C5 C6 . . 115.0(3) ?
    C4 C5 C6 . . 123.0(4) ?
    C9 C8 C7 . . 118.8(4) ?
    C9 C8 H8 . . 120.6 ?
    C7 C8 H8 . . 120.6 ?
    C9 C10 C11 . . 119.3(4) ?
    C9 C10 H10 . . 120.3 ?
    C11 C10 H10 . . 120.3 ?
    N3 C6 N2 . . 124.3(4) ?
    N3 C6 C5 . . 113.8(3) ?
    N2 C6 C5 . . 121.9(4) ?
    N4 C7 C8 . . 123.3(4) ?
    N4 C7 H7 . . 118.3 ?
    C8 C7 H7 . . 118.3 ?
    C5 C4 C3 . . 119.0(4) ?
    C5 C4 H4 . . 120.5 ?
    C3 C4 H4 . . 120.5 ?
    C2 C3 C4 . . 119.5(4) ?
    C2 C3 H3 . . 120.2 ?
    C4 C3 H3 . . 120.2 ?
    C8 C9 C10 . . 119.1(4) ?
    C8 C9 H9 . . 120.4 ?
    C10 C9 H9 . . 120.4 ?
    N1 C1 C2 . . 123.0(4) ?
    N1 C1 H1A . . 118.5 ?
    C2 C1 H1A . . 118.5 ?
    C3 C2 C1 . . 118.5(4) ?
    C3 C2 H2 . . 120.8 ?
    C1 C2 H2 . . 120.8 ?
loop_
    _geom_torsion_atom_site_label_1
    _geom_torsion_atom_site_label_2
    _geom_torsion_atom_site_label_3
    _geom_torsion_atom_site_label_4
    _geom_torsion_site_symmetry_1
    _geom_torsion_site_symmetry_2
    _geom_torsion_site_symmetry_3
    _geom_torsion_site_symmetry_4
    _geom_torsion
    _geom_torsion_publ_flag
    N3 Zn1 O2 N6 . . . 3_667 43.2(2) ?
    N6 Zn1 O2 N6 . . . 3_667 -48.8(2) ?
    N4 Zn1 O2 N6 . . . 3_667 -128.6(2) ?
    N1 Zn1 O2 N6 . . . 3_667 123.0(2) ?
    O2 Zn1 N6 C12 . . . . -112.5(3) ?
    N3 Zn1 N6 C12 . . . . 137.0(3) ?
    N4 Zn1 N6 C12 . . . . 3.4(3) ?
    N1 Zn1 N6 C12 . . . . 86.9(4) ?
    O2 Zn1 N6 O2 . . . 3_667 64.1(3) ?
    N3 Zn1 N6 O2 . . . 3_667 -46.3(3) ?
    N4 Zn1 N6 O2 . . . 3_667 -180.0(3) ?
    N1 Zn1 N6 O2 . . . 3_667 -96.5(4) ?
    O2 N6 C12 N5 3_667 . . . -1.5(6) ?
    Zn1 N6 C12 N5 . . . . 175.5(3) ?
    O2 N6 C12 C11 3_667 . . . 176.8(3) ?
    Zn1 N6 C12 C11 . . . . -6.3(5) ?
    O2 Zn1 N3 C6 . . . . 109.2(3) ?
    N6 Zn1 N3 C6 . . . . -150.8(3) ?
    N4 Zn1 N3 C6 . . . . -80.6(3) ?
    N1 Zn1 N3 C6 . . . . 9.7(3) ?
    O2 Zn1 N3 O1 . . . . -86.0(3) ?
    N6 Zn1 N3 O1 . . . . 14.0(3) ?
    N4 Zn1 N3 O1 . . . . 84.3(3) ?
    N1 Zn1 N3 O1 . . . . 174.6(3) ?
    N6 C12 C11 N4 . . . . 6.5(5) ?
    N5 C12 C11 N4 . . . . -175.1(4) ?
    N6 C12 C11 C10 . . . . -173.0(4) ?
    N5 C12 C11 C10 . . . . 5.4(6) ?
    O2 Zn1 N1 C1 . . . . 62.8(4) ?
    N3 Zn1 N1 C1 . . . . 170.8(4) ?
    N6 Zn1 N1 C1 . . . . -136.9(4) ?
    N4 Zn1 N1 C1 . . . . -58.5(4) ?
    O2 Zn1 N1 C5 . . . . -111.2(3) ?
    N3 Zn1 N1 C5 . . . . -3.2(3) ?
    N6 Zn1 N1 C5 . . . . 49.1(5) ?
    N4 Zn1 N1 C5 . . . . 127.5(3) ?
    C10 C11 N4 C7 . . . . 0.3(6) ?
    C12 C11 N4 C7 . . . . -179.2(4) ?
    C10 C11 N4 Zn1 . . . . 175.9(3) ?
    C12 C11 N4 Zn1 . . . . -3.6(4) ?
    O2 Zn1 N4 C7 . . . . -90.2(4) ?
    N3 Zn1 N4 C7 . . . . 100.1(4) ?
    N6 Zn1 N4 C7 . . . . 175.4(4) ?
    N1 Zn1 N4 C7 . . . . 20.5(4) ?
    O2 Zn1 N4 C11 . . . . 94.8(3) ?
    N3 Zn1 N4 C11 . . . . -74.9(3) ?
    N6 Zn1 N4 C11 . . . . 0.4(3) ?
    N1 Zn1 N4 C11 . . . . -154.5(3) ?
    C1 N1 C5 C4 . . . . 1.8(6) ?
    Zn1 N1 C5 C4 . . . . 176.4(3) ?
    C1 N1 C5 C6 . . . . -177.0(4) ?
    Zn1 N1 C5 C6 . . . . -2.4(4) ?
    N4 C11 C10 C9 . . . . 0.2(7) ?
    C12 C11 C10 C9 . . . . 179.6(4) ?
    O1 N3 C6 N2 . . . . 0.3(6) ?
    Zn1 N3 C6 N2 . . . . 167.2(3) ?
    O1 N3 C6 C5 . . . . 179.5(3) ?
    Zn1 N3 C6 C5 . . . . -13.7(5) ?
    N1 C5 C6 N3 . . . . 10.2(5) ?
    C4 C5 C6 N3 . . . . -168.6(4) ?
    N1 C5 C6 N2 . . . . -170.7(4) ?
    C4 C5 C6 N2 . . . . 10.6(6) ?
    C11 N4 C7 C8 . . . . -1.0(7) ?
    Zn1 N4 C7 C8 . . . . -175.8(4) ?
    C9 C8 C7 N4 . . . . 1.1(8) ?
    N1 C5 C4 C3 . . . . 0.4(7) ?
    C6 C5 C4 C3 . . . . 179.0(4) ?
    C5 C4 C3 C2 . . . . -1.1(7) ?
    C7 C8 C9 C10 . . . . -0.5(7) ?
    C11 C10 C9 C8 . . . . -0.1(7) ?
    C5 N1 C1 C2 . . . . -3.3(6) ?
    Zn1 N1 C1 C2 . . . . -177.1(3) ?
    C4 C3 C2 C1 . . . . -0.4(7) ?
    N1 C1 C2 C3 . . . . 2.6(7) ?
loop_
    _geom_hbond_atom_site_label_D
    _geom_hbond_atom_site_label_H
    _geom_hbond_atom_site_label_A
    _geom_hbond_site_symmetry_A
    _geom_hbond_distance_DH
    _geom_hbond_distance_HA
    _geom_hbond_distance_DA
    _geom_hbond_angle_DHA
    O1 H1 O2 3_667 0.82 1.98 2.767(4) 161.7
    O1 H1 N6 . 0.82 2.43 3.018(4) 128.9
    N2 H2A O2 1_655 0.86 2.32 3.108(5) 152.1
    N2 H2B O5 3_767 0.86 2.35 3.180(5) 162.3
    N5 H5A O4 . 0.86 2.18 2.900(5) 141.5
    N5 H5B O5 4_575 0.86 2.18 2.985(5) 155.7
data_global
_journal_date_recd_electronic     2011-08-20
_journal_date_accepted     2011-08-25
_journal_name_full     'Acta Crystallographica, Section E'
_journal_year     2011
_journal_volume     67
_journal_issue      9
_journal_page_first     m1323
_journal_page_last     m1324
_journal_paper_category     QM
_journal_coeditor_code     XU5304
_publ_contact_author_name     'X H Deng'
_publ_contact_author_address
;
Institute of cash crops,
Hubei Academy of Agricultural Science, Wuhan 430064,
People's Republic of China
;
_publ_contact_author_email     xhdengyy@yahoo.com.cn
_publ_contact_author_fax     '86-27-87389330'
_publ_contact_author_phone     '86-27-87389330'
_publ_section_title
;
Bis(\m~2~-pyridine-2-carboxamide oximato)bis[(pyridine-2-carboxamide oxime)zinc]
dinitrate
;
loop_
    _publ_author_name
    _publ_author_address
    'Deng, Xiao-Hui'
;
Institute of Cash Crops,
Hubei Academy of Agricultural Science,
Wuhan 430064,
People's Republic of China
;
    'Ran, Jing-Wen'
;
Key Laboratory of Industrial Ecology and Environmental Engineering (MOE) and
State Key Laboratory of Fine Chemical,
School of Environmental Science and Technology,
Dalian University of Technology,
Dalian 116024,
People's Republic of China
;
