# Supplementary material for: Bis(μ2-pyridine-2-carboxamide oximato)bis­[(pyridine-2-carboxamide oxime)zinc] dinitrate
Source: Acta Crystallogr Sect E Struct Rep Online. 2011 Aug 31;67(Pt 9):m1323–4. doi: 10.1107/S1600536811034908 (PMC3200762; doi:10.1107/S1600536811034908)
Supplement: Supplementary file 2 [file e-67-m1323-Isup2.hkl]

# 
# h,k,l, Fc-squared, Fo-squared, sigma(Fo-squared) and status flag 
# 
data_I
_shelx_title ' 1 in P2(1)/n' 
_shelx_refln_list_code          4 
_shelx_F_calc_maximum      273.53 
_exptl_crystal_F_000       816.00 
_reflns_d_resolution_high  0.8379 
 
loop_ 
 _symmetry_equiv_pos_as_xyz 
 'x, y, z' 
 '-x+1/2, y+1/2, -z+1/2' 
 '-x, -y, -z' 
 'x-1/2, -y-1/2, z-1/2' 
 
_cell_length_a     7.4125 
_cell_length_b    22.2014 
_cell_length_c     9.4225 
_cell_angle_alpha  90.000 
_cell_angle_beta  106.794 
_cell_angle_gamma  90.000 
 
_shelx_F_squared_multiplier     1.000 
 
loop_ 
 _refln_index_h 
 _refln_index_k 
 _refln_index_l 
 _refln_F_squared_calc 
 _refln_F_squared_meas 
 _refln_F_squared_sigma 
 _refln_observed_status 
   2   0   0     4113.94     3932.77     94.45 o 
   4   0   0      939.03      951.18     29.78 o 
   6   0   0     3016.61     3206.33     86.49 o 
   8   0   0       43.75       21.82     12.82 o 
   1   1   0    20444.69    22689.34    376.76 o 
   2   1   0     4061.31     3897.33     66.33 o 
   3   1   0     6418.92     6383.38    108.03 o 
   4   1   0      332.24      331.37     16.72 o 
   5   1   0     3376.29     3380.13     62.20 o 
   6   1   0       53.42       84.97      8.90 o 
   7   1   0      228.09      255.71     13.54 o 
   8   1   0      113.53      104.71     12.84 o 
   0   2   0     7581.48     8419.19    145.67 o 
   1   2   0      768.00      829.86     24.29 o 
   2   2   0     1904.70     1701.07     30.80 o 
   3   2   0     1671.95     1619.88     30.58 o 
   4   2   0     2821.42     2742.72     50.29 o 
   5   2   0      878.38      919.86     25.28 o 
   6   2   0      146.38      133.79      9.85 o 
   7   2   0     1065.75     1122.83     28.94 o 
   8   2   0        4.52       -2.00      8.73 o 
   1   3   0     2749.25     2997.83     37.81 o 
   2   3   0     1336.53     1549.34     53.28 o 
   3   3   0     1921.95     1976.82     36.66 o 
   4   3   0     2192.15     2121.44     40.29 o 
   5   3   0      576.46      537.12     15.96 o 
   6   3   0     1964.48     1723.69     37.08 o 
   7   3   0      109.07      104.96      9.23 o 
   8   3   0      766.71      905.41     29.61 o 
   0   4   0    12351.90    13164.95    190.26 o 
   1   4   0     3693.18     4133.82     51.95 o 
   2   4   0     3430.43     3713.85     53.24 o 
   3   4   0     2066.41     2350.18     42.97 o 
   4   4   0     4167.98     4352.95     76.81 o 
   5   4   0      561.50      453.85     22.78 o 
   6   4   0        0.81       -3.11      7.84 o 
   7   4   0     2225.20     2219.41     40.57 o 
   8   4   0       29.28       42.50     10.98 o 
   1   5   0     1980.67     2040.59     24.19 o 
   2   5   0     3443.56     3507.09     45.01 o 
   3   5   0     4051.43     4342.02     75.60 o 
   4   5   0     1391.09     1483.09     30.35 o 
   5   5   0      122.30      109.19      7.86 o 
   6   5   0      450.28      534.92     16.63 o 
   7   5   0       21.57       12.87      6.98 o 
   8   5   0      647.80      617.85     24.32 o 
   0   6   0     8137.88     8524.43    124.08 o 
   1   6   0       73.02      117.22      3.61 o 
   2   6   0       17.64       32.05      3.18 o 
   3   6   0      760.41      672.48     13.80 o 
   4   6   0     1622.14     1810.82     33.91 o 
   5   6   0      885.96      914.42     19.46 o 
   6   6   0       11.79       14.48      5.93 o 
   7   6   0     1313.57     1333.63     31.34 o 
   8   6   0       13.34       18.39     19.39 o 
   1   7   0    11054.42    11337.42    126.15 o 
   2   7   0     1275.12     1321.34     19.20 o 
   3   7   0      298.19      225.85      7.94 o 
   4   7   0     1000.99      931.58     18.62 o 
   5   7   0     1262.02     1279.27     21.46 o 
   6   7   0      565.00      474.86     14.68 o 
   7   7   0      302.45      362.15     14.18 o 
   8   7   0       51.34       86.17     19.03 o 
   0   8   0    19662.99    20765.81    260.60 o 
   1   8   0       91.26       79.03      3.14 o 
   2   8   0     2749.33     2565.75     30.98 o 
   3   8   0      911.99      944.80     15.39 o 
   4   8   0     1449.69     1331.59     21.42 o 
   5   8   0       80.24       59.32      5.59 o 
   6   8   0      125.33      133.70     11.37 o 
   7   8   0       51.77       51.60      7.88 o 
   8   8   0        6.09       28.11     16.48 o 
   1   9   0     4337.80     4434.72     44.02 o 
   2   9   0      634.90      705.57     10.95 o 
   3   9   0     2826.29     2843.29     38.68 o 
   4   9   0      225.79      191.88      7.70 o 
   5   9   0     3272.00     3263.87     46.21 o 
   6   9   0       23.18       35.33      6.66 o 
   7   9   0       10.23       12.76      6.82 o 
   0  10   0    21168.35    23456.38    294.75 o 
   1  10   0      916.82      865.72     10.93 o 
   2  10   0     4059.68     4183.64     45.24 o 
   3  10   0       12.84        8.64      2.84 o 
   4  10   0     1293.92     1284.13     21.32 o 
   5  10   0       25.37       16.79      5.06 o 
   6  10   0      425.21      420.07     14.35 o 
   7  10   0      526.94      585.73     17.85 o 
   1  11   0     1522.63     1465.22     16.80 o 
   2  11   0      798.85      733.31     10.96 o 
   3  11   0      435.94      447.13      8.43 o 
   4  11   0     1979.52     1986.51     63.22 o 
   5  11   0      110.12      142.78      7.44 o 
   6  11   0      151.00      123.38      8.95 o 
   7  11   0        0.09       -9.12      6.08 o 
   0  12   0     1621.72     1673.90     25.14 o 
   1  12   0      494.83      503.79      7.99 o 
   2  12   0       23.37       22.02      3.16 o 
   3  12   0     1967.09     1990.25     24.22 o 
   4  12   0      347.25      324.09     13.58 o 
   5  12   0      464.40      520.07     13.34 o 
   6  12   0       79.58      103.93      8.62 o 
   7  12   0      480.76      513.29     17.08 o 
   1  13   0      333.39      264.51      6.57 o 
   2  13   0      167.63      206.35      6.02 o 
   3  13   0      229.85      268.72      7.12 o 
   4  13   0       45.24       25.73      4.37 o 
   5  13   0      133.85      117.68      7.37 o 
   6  13   0      564.44      635.63     46.51 o 
   7  13   0       10.60        7.60     10.24 o 
   0  14   0     1605.27     1317.01     21.27 o 
   1  14   0     1189.69     1326.45     17.70 o 
   2  14   0     1351.60     1208.91     16.68 o 
   3  14   0       10.38       -0.32      3.31 o 
   4  14   0     2238.29     2315.78     35.18 o 
   5  14   0       44.65       28.06      5.47 o 
   6  14   0      159.56      213.50     13.15 o 
   7  14   0      253.59      261.00     15.50 o 
   1  15   0     3354.60     3269.67     46.63 o 
   2  15   0      252.25      209.62      8.82 o 
   3  15   0     1937.94     1892.10     26.50 o 
   4  15   0      514.50      590.23     20.81 o 
   5  15   0       37.51       29.92      6.81 o 
   6  15   0       33.71       17.80      7.74 o 
   0  16   0     2030.77     1934.40     64.33 o 
   1  16   0        3.78       16.36      4.14 o 
   2  16   0     1370.71     1575.26     23.37 o 
   3  16   0       87.32       68.62      6.34 o 
   4  16   0      942.66      889.14     21.24 o 
   5  16   0       55.51       47.39      7.35 o 
   6  16   0      232.28      204.65     18.32 o 
   1  17   0     2653.04     2628.03     44.15 o 
   2  17   0      142.13      105.82      7.10 o 
   3  17   0     1559.95     1567.95     26.62 o 
   4  17   0       49.96       78.28      7.95 o 
   5  17   0     1090.22     1079.90     25.11 o 
   6  17   0       52.10       62.39     19.95 o 
   0  18   0     1894.65     1910.80     35.89 o 
   1  18   0        4.16        6.34      4.37 o 
   2  18   0     1802.00     1615.06     27.56 o 
   3  18   0      216.22      236.41      9.64 o 
   4  18   0      441.96      477.37     16.15 o 
   5  18   0      526.04      582.52     18.17 o 
   6  18   0       51.42       76.85     11.43 o 
   1  19   0      212.30      171.97     11.79 o 
   2  19   0       72.85       88.10      7.17 o 
   3  19   0      294.78      302.17     10.96 o 
   4  19   0      315.28      292.22     12.94 o 
   5  19   0       82.29       71.29      8.79 o 
   0  20   0      335.78      322.12     14.02 o 
   1  20   0      368.61      404.08     12.80 o 
   2  20   0        2.53        1.12      5.20 o 
   3  20   0      168.91      178.77     10.70 o 
   4  20   0       17.44       17.38      6.91 o 
   5  20   0      692.21      717.90     21.02 o 
   1  21   0     1040.92      954.44     20.35 o 
   2  21   0       91.24       87.84      7.60 o 
   3  21   0      320.79      365.98     15.27 o 
   4  21   0      280.79      265.96     13.31 o 
   5  21   0        3.91       -0.64      7.11 o 
   0  22   0      563.90      499.58     20.65 o 
   1  22   0      136.86      166.90     10.81 o 
   2  22   0     1166.46     1158.81     28.63 o 
   3  22   0       96.96       86.85      9.27 o 
   4  22   0      562.96      542.20     18.65 o 
   1  23   0     2336.04     2344.28     38.67 o 
   2  23   0       19.02       24.32      6.44 o 
   3  23   0      337.63      358.71     18.44 o 
   4  23   0        0.52        7.04      7.35 o 
   0  24   0     1478.55     1462.02     39.71 o 
   1  24   0      225.84      221.14     11.11 o 
   2  24   0      882.39      878.86     21.36 o 
   3  24   0        0.01        8.65      7.51 o 
   1  25   0      590.24      568.53     16.96 o 
   2  25   0       47.05       38.74      7.54 o 
   0  26   0      368.80      370.96     20.06 o 
   1  26   0      149.32      146.62     10.23 o 
  -7   0   1      639.74      514.30     21.90 o 
  -5   0   1     3167.86     3173.99     81.71 o 
  -3   0   1     2460.49     2629.76     65.14 o 
  -1   0   1     6034.10     6643.12    178.47 o 
   1   0   1    12398.01    12836.93    299.27 o 
   3   0   1        3.60        4.46      4.70 o 
   5   0   1        1.11       15.93      7.80 o 
   7   0   1      613.04      693.79     31.70 o 
  -8   1   1      897.09      892.22     48.50 o 
  -7   1   1        0.62       -0.49      5.20 o 
  -6   1   1     1520.64     1512.96     28.13 o 
  -5   1   1      248.95      187.46      8.81 o 
  -4   1   1     3933.35     4006.89     69.83 o 
  -3   1   1     2456.27     2679.34     40.22 o 
  -2   1   1    30145.57    33660.90    468.07 o 
  -1   1   1      433.92      373.93      9.20 o 
   0   1   1     7148.91     7671.36     85.48 o 
   1   1   1     4661.43     5009.27     66.61 o 
   2   1   1      683.54      630.43     11.26 o 
   3   1   1     2756.37     2711.66     40.54 o 
   4   1   1      357.11      444.86     14.93 o 
   5   1   1      144.27      123.82     20.75 o 
   6   1   1      276.32      259.32     13.04 o 
   7   1   1      136.58      191.82     13.00 o 
   8   1   1      477.97      526.61     20.98 o 
  -8   2   1      258.50      252.63     23.81 o 
  -7   2   1      961.42     1202.58     25.32 o 
  -6   2   1       71.19       55.52      6.39 o 
  -5   2   1     2733.86     2534.65     40.85 o 
  -4   2   1      287.79      270.04      9.76 o 
  -3   2   1     7093.88     6859.34     97.94 o 
  -2   2   1     4124.22     4524.21     64.60 o 
  -1   2   1     3625.79     4062.37     50.87 o 
   0   2   1     5667.41     6255.80     64.13 o 
   1   2   1       13.01        2.98      1.93 o 
   2   2   1     4066.46     4238.76     60.80 o 
   3   2   1      767.16      717.77     16.63 o 
   4   2   1      919.99      854.95     16.02 o 
   5   2   1        1.24       18.64      5.77 o 
   6   2   1     1263.79     1237.91     29.96 o 
   7   2   1      143.49       91.65     10.53 o 
   8   2   1      148.40      156.74     13.26 o 
  -8   3   1       72.17      104.56     13.88 o 
  -7   3   1     1076.32     1043.46     23.16 o 
  -6   3   1      195.24      161.98     10.10 o 
  -5   3   1      509.20      452.24     12.09 o 
  -4   3   1      618.02      787.29     15.40 o 
  -3   3   1      104.34       84.34      4.09 o 
  -2   3   1     4004.94     4399.83     63.22 o 
  -1   3   1     3600.03     3780.00     47.66 o 
   0   3   1      181.60      210.49      4.03 o 
   1   3   1     1092.40     1115.02     18.79 o 
   2   3   1      577.00      625.54     11.77 o 
   3   3   1     2716.34     2935.16     44.07 o 
   4   3   1       10.34        5.65      3.15 o 
   5   3   1     1642.10     1478.34     32.35 o 
   6   3   1      464.94      452.26     29.51 o 
   7   3   1     1341.92     1257.86     32.18 o 
   8   3   1      137.01      143.48     13.00 o 
  -8   4   1      251.81      254.56     18.22 o 
  -7   4   1       76.99      111.86     10.17 o 
  -6   4   1     1049.00     1055.09     21.81 o 
  -5   4   1       37.36       33.98      4.76 o 
  -4   4   1      386.32      428.01     11.35 o 
  -3   4   1        0.16       10.28      2.68 o 
  -2   4   1     2954.74     3310.62     48.39 o 
  -1   4   1      654.41      711.19      9.73 o 
   0   4   1       40.97       26.59      2.16 o 
   1   4   1      887.08      883.69     12.15 o 
   2   4   1    13529.49    14186.45    197.63 o 
   3   4   1       50.53      101.62      4.93 o 
   4   4   1     3111.37     3103.52     47.57 o 
   5   4   1      893.32     1054.14     25.62 o 
   6   4   1      915.35      994.51     25.98 o 
   7   4   1        4.79       -2.29      7.63 o 
   8   4   1      100.68      115.61     15.69 o 
  -8   5   1       31.38       52.36     11.61 o 
  -7   5   1     1452.40     1457.02     29.25 o 
  -6   5   1      503.60      545.18     14.85 o 
  -5   5   1       25.31       12.22      6.81 o 
  -4   5   1      761.72      665.86     14.14 o 
  -3   5   1       91.72       73.59      4.19 o 
  -2   5   1      771.99      802.50     14.19 o 
  -1   5   1     1254.12     1194.50     15.26 o 
   0   5   1     7119.00     7971.16     89.08 o 
   1   5   1     9607.25     9972.57    111.37 o 
   2   5   1       70.89      127.63      5.04 o 
   3   5   1     1818.28     1502.50     21.65 o 
   4   5   1      334.39      424.42     12.57 o 
   5   5   1      628.96      629.05     18.66 o 
   6   5   1       37.82       55.02      8.21 o 
   7   5   1     1146.64     1337.89     33.76 o 
   8   5   1       14.24        9.82      7.90 o 
  -8   6   1      236.73      222.27     24.69 o 
  -7   6   1      541.04      494.50     15.82 o 
  -6   6   1      182.77      209.23     12.12 o 
  -5   6   1     3031.75     2937.92    123.27 o 
  -4   6   1       19.61       31.18      4.20 o 
  -3   6   1     2990.94     3146.82     47.50 o 
  -2   6   1     4055.83     4561.84     57.96 o 
  -1   6   1     3517.88     3672.71     42.43 o 
   0   6   1     1831.69     1891.07     21.10 o 
   1   6   1     2153.69     2141.06     23.76 o 
   2   6   1     6319.39     6662.78     83.27 o 
   3   6   1      486.23      498.75     11.55 o 
   4   6   1     3341.41     3101.47     48.07 o 
   5   6   1       38.65       54.77      9.16 o 
   6   6   1      364.31      354.49     28.31 o 
   7   6   1      121.21      133.40     11.59 o 
  -8   7   1      526.54      619.17     37.59 o 
  -7   7   1        6.84       -1.66      6.26 o 
  -6   7   1     1160.29     1081.05     22.77 o 
  -5   7   1       56.89       44.05      5.74 o 
  -4   7   1     3298.00     3462.22     53.22 o 
  -3   7   1      295.54      302.20      8.77 o 
  -2   7   1     2698.65     2509.67     30.20 o 
  -1   7   1      125.27      115.38      3.79 o 
   0   7   1      460.18      553.14      8.12 o 
   1   7   1     2341.26     2670.47     27.24 o 
   2   7   1      359.81      229.64      6.36 o 
   3   7   1       60.19       61.62      3.46 o 
   4   7   1     1129.94     1245.49     23.06 o 
   5   7   1     1892.27     1760.76     44.84 o 
   6   7   1      746.63      705.03     21.56 o 
   7   7   1      495.25      486.04     23.63 o 
  -8   8   1        1.67        3.58     14.18 o 
  -7   8   1     1791.96     1951.40     36.60 o 
  -6   8   1        4.45        6.68      5.56 o 
  -5   8   1     4544.35     4880.21     74.27 o 
  -4   8   1        3.10       10.01      3.84 o 
  -3   8   1     2405.69     2191.74     34.93 o 
  -2   8   1      226.35      167.02      5.07 o 
  -1   8   1    11049.39    11316.14    126.32 o 
   0   8   1     1107.10     1184.67     14.57 o 
   1   8   1     3241.93     3271.82     33.09 o 
   2   8   1      263.64      306.26      6.77 o 
   3   8   1        8.10       -2.24      2.62 o 
   4   8   1       20.05       40.31      5.07 o 
   5   8   1       44.09       52.35      7.85 o 
   6   8   1      219.56      227.59     10.90 o 
   7   8   1      426.44      430.52     17.79 o 
  -8   9   1      305.43      414.11     31.77 o 
  -7   9   1       38.46       37.96      8.78 o 
  -6   9   1     2721.74     2856.61     47.95 o 
  -5   9   1      262.29      262.58     10.28 o 
  -4   9   1     3854.44     3838.44     66.21 o 
  -3   9   1       42.15       47.98      4.42 o 
  -2   9   1     7774.46     8417.77     95.22 o 
  -1   9   1      904.94     1043.66     14.72 o 
   0   9   1     7044.14     6837.77     71.37 o 
   1   9   1     2116.43     2134.12     22.64 o 
   2   9   1      639.53      725.89     13.52 o 
   3   9   1     1742.74     1784.40     23.57 o 
   4   9   1      298.82      349.03     32.86 o 
   5   9   1        5.70        3.02      5.24 o 
   6   9   1       11.26        7.13      5.83 o 
   7   9   1      221.02      183.63     11.16 o 
  -8  10   1        6.15       26.04     16.96 o 
  -7  10   1      523.80      587.95     17.61 o 
  -6  10   1      747.43      739.44     18.63 o 
  -5  10   1     1591.31     1365.50     30.93 o 
  -4  10   1      423.84      431.27     12.22 o 
  -3  10   1     2062.00     2221.33     28.19 o 
  -2  10   1     8814.85     9074.28    102.73 o 
  -1  10   1     1420.17     1490.85     19.98 o 
   0  10   1    10114.14    10492.04    108.27 o 
   1  10   1      608.81      537.93      7.94 o 
   2  10   1     2070.92     2163.55     25.04 o 
   3  10   1       97.63      106.40      7.57 o 
   4  10   1      229.91      251.54      9.09 o 
   5  10   1      190.85      221.78     10.23 o 
   6  10   1     1120.19     1118.06     30.43 o 
   7  10   1      119.20      115.13     10.03 o 
  -7  11   1      122.02      127.60     12.37 o 
  -6  11   1      434.07      376.40     13.67 o 
  -5  11   1       51.58       54.90      6.53 o 
  -4  11   1        6.05        9.29      4.45 o 
  -3  11   1      286.07      257.43      7.10 o 
  -2  11   1     2807.60     3211.70     39.09 o 
  -1  11   1     7200.09     7828.31     89.53 o 
   0  11   1      885.34      857.96     12.23 o 
   1  11   1     4259.00     4320.39     43.58 o 
   2  11   1     1692.86     1684.89     20.54 o 
   3  11   1     5081.16     5196.88     56.16 o 
   4  11   1       64.73       51.68      5.29 o 
   5  11   1     1558.63     1635.58     27.18 o 
   6  11   1      130.31      148.04      9.77 o 
   7  11   1      568.57      632.11     28.56 o 
  -7  12   1        0.65      -11.43      7.62 o 
  -6  12   1      155.29      173.05     10.01 o 
  -5  12   1       18.77        7.18      7.74 o 
  -4  12   1     1342.60     1266.77     21.22 o 
  -3  12   1      210.44      199.67      6.34 o 
  -2  12   1       10.07       14.17      3.06 o 
  -1  12   1      213.31      197.21      6.14 o 
   0  12   1     1014.34      919.95     13.09 o 
   1  12   1     1370.63     1429.07     15.72 o 
   2  12   1    10655.41    10570.35    109.75 o 
   3  12   1      674.54      579.07     18.69 o 
   4  12   1     2967.44     2909.87     42.08 o 
   5  12   1       70.53       95.08      6.89 o 
   6  12   1      770.02      875.52     31.48 o 
   7  12   1        1.44        0.24      6.51 o 
  -7  13   1      289.88      349.94     19.19 o 
  -6  13   1      842.37      802.84     20.21 o 
  -5  13   1       78.53       84.78      7.42 o 
  -4  13   1     2235.19     2229.69     43.19 o 
  -3  13   1     1090.02     1128.17     23.47 o 
  -2  13   1       13.01        9.19      3.18 o 
  -1  13   1      338.51      326.52      8.13 o 
   0  13   1     1446.44     1568.76     19.85 o 
   1  13   1     4360.48     4262.57     43.77 o 
   2  13   1      400.16      412.16      8.21 o 
   3  13   1     1312.55     1165.52     18.07 o 
   4  13   1       27.29        9.20      4.62 o 
   5  13   1      249.45      248.27      9.81 o 
   6  13   1       82.30       83.69     10.22 o 
   7  13   1      291.13      334.48     17.40 o 
  -7  14   1      209.97      210.43     14.86 o 
  -6  14   1      380.15      347.49     13.43 o 
  -5  14   1     1292.95     1456.00     25.23 o 
  -4  14   1       12.44       17.89      4.83 o 
  -3  14   1      992.43      864.56     32.92 o 
  -2  14   1       63.93       78.96      4.78 o 
  -1  14   1      501.39      523.86     10.64 o 
   0  14   1      554.75      567.76     11.81 o 
   1  14   1      424.06      480.02      8.72 o 
   2  14   1     1911.65     1966.64     43.95 o 
   3  14   1       38.52       72.84      5.89 o 
   4  14   1       77.28       75.55      7.43 o 
   5  14   1      194.45      167.91      9.89 o 
   6  14   1      375.03      340.79     16.75 o 
  -7  15   1        4.05       25.40     13.38 o 
  -6  15   1     1500.53     1643.77     32.66 o 
  -5  15   1      497.86      516.89     13.91 o 
  -4  15   1     1469.78     1477.07     25.86 o 
  -3  15   1      143.63      216.21      7.39 o 
  -2  15   1     1944.05     1706.00     57.77 o 
  -1  15   1      385.66      407.60      9.69 o 
   0  15   1     1736.48     1768.55     25.18 o 
   1  15   1       16.78       19.58      3.46 o 
   2  15   1        4.12        2.46      4.10 o 
   3  15   1      927.74      854.26     23.88 o 
   4  15   1      116.67      157.19     10.98 o 
   5  15   1      672.92      728.49     19.39 o 
   6  15   1       11.97       13.72      8.24 o 
  -6  16   1        8.76       12.89     10.57 o 
  -5  16   1     2120.47     1983.82     37.13 o 
  -4  16   1        0.05       -4.84      4.36 o 
  -3  16   1     1290.82     1363.53     23.36 o 
  -2  16   1       33.33       42.67      5.42 o 
  -1  16   1     2986.69     2765.50     67.46 o 
   0  16   1      189.62      197.29      7.34 o 
   1  16   1     1452.52     1352.48     27.34 o 
   2  16   1        8.26       23.23      5.10 o 
   3  16   1      444.61      295.29     16.07 o 
   4  16   1       27.32       18.97     11.92 o 
   5  16   1      252.87      283.80     12.66 o 
   6  16   1       61.89       50.41      9.91 o 
  -6  17   1     1713.03     1690.07     34.38 o 
  -5  17   1       10.07        6.66      6.32 o 
  -4  17   1     1120.09     1095.75     24.32 o 
  -3  17   1      490.02      583.83     21.17 o 
  -2  17   1      230.03      261.62      8.63 o 
  -1  17   1      318.83      341.87     10.05 o 
   0  17   1      859.20      806.83     18.38 o 
   1  17   1       65.95       96.91      6.83 o 
   2  17   1      280.27      301.15     10.55 o 
   3  17   1      591.62      613.04     17.23 o 
   4  17   1     1561.99     1377.50     28.81 o 
   5  17   1       13.03       27.93      7.27 o 
   6  17   1       17.03       23.76     10.31 o 
  -6  18   1      151.44      191.89     13.28 o 
  -5  18   1     1768.50     1836.16     39.43 o 
  -4  18   1        1.08       -0.57      5.82 o 
  -3  18   1       84.50       59.31      6.34 o 
  -2  18   1      176.63      159.34      8.61 o 
  -1  18   1      772.26      861.63     16.29 o 
   0  18   1      445.27      388.32     10.92 o 
   1  18   1     1564.33     1593.57     31.92 o 
   2  18   1        9.33       21.97      5.46 o 
   3  18   1       21.29       49.82      7.43 o 
   4  18   1      192.65      194.40     16.14 o 
   5  18   1      120.65      121.90      9.99 o 
  -6  19   1      301.51      371.21     15.50 o 
  -5  19   1       10.22        8.39     11.09 o 
  -4  19   1      277.70      282.94     12.66 o 
  -3  19   1      137.65      192.39      9.16 o 
  -2  19   1     1049.28      988.79     20.11 o 
  -1  19   1      218.41      198.91     10.46 o 
   0  19   1        1.42       11.65      4.71 o 
   1  19   1     1762.00     1766.16     29.64 o 
   2  19   1      172.79      150.85      9.02 o 
   3  19   1     2892.57     2699.15     49.26 o 
   4  19   1      131.68      144.63     12.72 o 
   5  19   1      106.70       89.20      9.65 o 
  -5  20   1        9.31        4.92      6.63 o 
  -4  20   1       15.17        9.83      6.59 o 
  -3  20   1       53.95       60.49      8.01 o 
  -2  20   1      328.11      421.03     13.10 o 
  -1  20   1       21.56       20.86      5.10 o 
   0  20   1      548.35      584.35     14.42 o 
   1  20   1      430.28      467.42     16.75 o 
   2  20   1     1740.53     1618.11     37.84 o 
   3  20   1      208.57      150.40     10.36 o 
   4  20   1      325.52      334.84     14.37 o 
   5  20   1       14.74        4.83      7.30 o 
  -5  21   1        1.79        7.48      6.98 o 
  -4  21   1      230.90      255.54     14.43 o 
  -3  21   1      221.41      200.51      9.94 o 
  -2  21   1      582.25      570.26     15.43 o 
  -1  21   1      114.53      163.53      8.04 o 
   0  21   1      100.61       92.68      6.77 o 
   1  21   1     1897.02     1744.10     37.52 o 
   2  21   1        4.17        7.65      5.67 o 
   3  21   1      579.50      615.61     18.96 o 
   4  21   1       41.24       33.23      7.87 o 
  -4  22   1      108.30      129.39     11.43 o 
  -3  22   1      729.85      726.62     18.13 o 
  -2  22   1      175.77      143.85      8.99 o 
  -1  22   1     1119.76     1035.78     21.75 o 
   0  22   1      542.27      541.29     14.59 o 
   1  22   1        8.79       23.85      6.61 o 
   2  22   1      693.81      772.08     18.54 o 
   3  22   1        1.19       10.58      6.83 o 
   4  22   1      214.99      220.91     13.16 o 
  -4  23   1      475.42      511.74     18.32 o 
  -3  23   1      204.30      212.91     12.23 o 
  -2  23   1      990.10      967.04     21.33 o 
  -1  23   1       12.06       30.46      6.56 o 
   0  23   1      720.67      694.56     15.96 o 
   1  23   1      362.85      381.11     15.35 o 
   2  23   1      430.81      440.62     14.62 o 
   3  23   1      132.92       96.55     10.08 o 
  -3  24   1      173.70      237.87     15.28 o 
  -2  24   1        2.84       16.25      7.27 o 
  -1  24   1      844.09      828.02     19.92 o 
   0  24   1        0.49        4.36      5.86 o 
   1  24   1      493.15      453.49     14.93 o 
   2  24   1        2.17        7.24      6.22 o 
   3  24   1       20.46       17.89      8.08 o 
  -2  25   1      697.12      774.91     19.87 o 
  -1  25   1       29.85       29.42      7.00 o 
   0  25   1       77.50       87.71      8.64 o 
   1  25   1       52.89       62.22      8.05 o 
   2  25   1       30.45       27.80      7.31 o 
  -1  26   1      191.27      189.92     11.19 o 
   0  26   1      105.58      126.15     11.61 o 
   1  26   1      203.66      261.41     12.26 o 
  -8   0   2      494.13      528.55     34.96 o 
  -6   0   2     1624.41     1570.06     39.50 o 
  -4   0   2     1559.25     1811.80     36.54 o 
  -2   0   2    49881.57    56326.72    979.58 o 
   0   0   2     5488.64     6186.43     90.35 o 
   2   0   2       27.10       46.11      5.81 o 
   4   0   2     5389.57     5835.69    145.02 o 
   6   0   2     2591.91     2329.93     69.36 o 
  -8   1   2       15.40       54.69     11.61 o 
  -7   1   2      315.07      336.17     32.21 o 
  -6   1   2      159.69      108.84      6.44 o 
  -5   1   2     1114.73     1017.93     17.25 o 
  -4   1   2     1578.30     1464.62     21.57 o 
  -3   1   2      183.84      144.65      4.41 o 
  -2   1   2     2235.38     2373.89     30.79 o 
  -1   1   2     8859.27     9566.69    179.55 o 
   0   1   2     4196.41     4543.95     47.35 o 
   1   1   2     4767.77     4819.38     55.34 o 
   2   1   2      897.55      731.13     17.60 o 
   3   1   2     6975.52     7507.52    128.28 o 
   4   1   2     1626.48     1385.25     29.96 o 
   5   1   2     1875.43     1837.33     39.13 o 
   6   1   2      691.28      799.98     29.43 o 
   7   1   2      618.97      618.90     60.80 o 
  -8   2   2      106.26      116.95     14.16 o 
  -7   2   2       38.49       47.35     10.16 o 
  -6   2   2      504.83      565.75     13.03 o 
  -5   2   2      981.54      933.41     16.29 o 
  -4   2   2      847.95      779.13     13.22 o 
  -3   2   2     3412.38     3366.78     43.73 o 
  -1   2   2    19484.85    20601.36    253.08 o 
   0   2   2     1953.94     2190.09     23.68 o 
   1   2   2     1729.13     1642.54     20.48 o 
   2   2   2     2524.24     2329.76     42.60 o 
   3   2   2     1631.96     1554.69     31.37 o 
   4   2   2     1588.62     1587.59     33.45 o 
   5   2   2      132.22      136.07      9.74 o 
   6   2   2     1243.29     1453.80     34.58 o 
   7   2   2       71.98       90.42     10.98 o 
  -8   3   2       21.08       21.01     10.36 o 
  -7   3   2      254.41      234.09     15.68 o 
  -6   3   2     1407.98     1534.88     24.90 o 
  -5   3   2      810.95      884.96     15.81 o 
  -4   3   2     1893.07     1917.42     31.44 o 
  -3   3   2       34.50       27.48      2.56 o 
  -2   3   2     3336.04     3245.71     41.72 o 
  -1   3   2     1586.61     1704.53     20.59 o 
   0   3   2     8107.00     8431.44     94.56 o 
   1   3   2      234.20      207.56      5.85 o 
   2   3   2    11218.41    12374.68    300.30 o 
   3   3   2       72.05      117.78      5.58 o 
   4   3   2      928.65     1079.64     25.03 o 
   5   3   2      452.51      460.61     16.64 o 
   6   3   2       15.20       35.46      8.14 o 
   7   3   2       18.57       26.36      9.08 o 
  -8   4   2       22.62       32.72     10.93 o 
  -7   4   2       69.73       50.94     10.55 o 
  -6   4   2       33.35       43.92      5.12 o 
  -5   4   2     1989.73     1978.09     57.28 o 
  -4   4   2      231.75      265.64      7.18 o 
  -3   4   2     5467.07     5109.24     65.32 o 
  -2   4   2     4992.86     5631.56     71.03 o 
  -1   4   2      630.33      589.86      8.88 o 
   0   4   2        4.25        5.57      1.96 o 
   1   4   2     7577.89     7707.53     86.81 o 
   2   4   2     6324.90     7010.03     88.51 o 
   3   4   2     6930.98     7601.88    108.76 o 
   4   4   2      602.00      628.43     18.34 o 
   5   4   2        8.74       15.52      6.77 o 
   6   4   2       63.73      112.82     11.55 o 
   7   4   2      346.05      360.85     17.22 o 
  -8   5   2        4.02       27.36     17.96 o 
  -7   5   2      269.78      302.93     20.75 o 
  -6   5   2       40.98       43.63      5.27 o 
  -5   5   2       30.11       33.15      5.63 o 
  -4   5   2      576.27      455.91      9.80 o 
  -3   5   2       19.62       18.28      2.61 o 
  -2   5   2     4482.70     4448.57     56.77 o 
  -1   5   2      947.63      968.60     12.93 o 
   0   5   2     1029.91      886.85     11.21 o 
   1   5   2      478.69      605.62      9.74 o 
   2   5   2     4619.20     4044.79     73.15 o 
   3   5   2     1550.09     1590.62     26.72 o 
   4   5   2     1475.28     1325.50     23.85 o 
   5   5   2      132.35      131.58      9.85 o 
   6   5   2        7.86       -2.53      6.64 o 
   7   5   2      231.85      261.07     15.08 o 
  -8   6   2      445.30      428.61     22.13 o 
  -7   6   2        2.11       -4.75      9.84 o 
  -6   6   2      480.26      474.14     12.27 o 
  -5   6   2      684.58      617.26     20.71 o 
  -4   6   2     1144.28     1091.66     19.78 o 
  -3   6   2     1888.41     1823.84     25.69 o 
  -2   6   2      482.44      591.40      9.25 o 
  -1   6   2     5645.41     5412.59     68.45 o 
   0   6   2      370.40      419.33      6.66 o 
   1   6   2      328.49      360.20      7.33 o 
   2   6   2     8864.42     9712.76    123.11 o 
   3   6   2       16.49       10.24      3.48 o 
   4   6   2      882.55      736.10     46.52 o 
   5   6   2      475.29      523.75     18.01 o 
   6   6   2      642.39      584.81     20.53 o 
   7   6   2       95.76       88.93     11.01 o 
  -8   7   2      183.49      175.12     15.92 o 
  -7   7   2     1812.83     1851.97     48.32 o 
  -6   7   2      881.38      864.62     17.23 o 
  -5   7   2     2250.82     2172.21     39.58 o 
  -4   7   2       65.32       67.97      5.53 o 
  -3   7   2     1260.56     1405.99     20.87 o 
  -2   7   2      363.39      413.92      7.53 o 
  -1   7   2     2776.03     2883.12     34.53 o 
   0   7   2       18.18       11.78      2.40 o 
   1   7   2      703.48      807.58     15.42 o 
   2   7   2     1875.00     1894.26     27.33 o 
   3   7   2     2224.15     2412.37     38.58 o 
   4   7   2      308.08      335.39     10.99 o 
   5   7   2      997.46      989.03     30.38 o 
   6   7   2       18.21       16.41      7.57 o 
   7   7   2      565.88      557.83     21.51 o 
  -8   8   2      681.61      720.91     51.84 o 
  -7   8   2       37.16       35.85     10.28 o 
  -6   8   2     1113.98     1192.91     23.98 o 
  -5   8   2      246.09      213.45      8.98 o 
  -4   8   2      892.97      901.71     17.92 o 
  -3   8   2      268.07      282.30      7.47 o 
  -2   8   2      102.14       99.70      3.94 o 
  -1   8   2       15.32       31.95      5.61 o 
   0   8   2     1495.90     1713.60     22.20 o 
   1   8   2      371.57      290.38      7.11 o 
   2   8   2     1989.59     2011.16     29.02 o 
   3   8   2       36.13       31.11      6.43 o 
   4   8   2     1754.61     1789.58     31.42 o 
   5   8   2      225.35      250.06     12.82 o 
   6   8   2     2003.44     2026.03     55.90 o 
   7   8   2       80.13       67.97     11.08 o 
  -8   9   2       22.37       39.47     11.48 o 
  -7   9   2      134.03      151.77     16.76 o 
  -6   9   2       12.67        2.94      6.23 o 
  -5   9   2     2577.46     2568.27     45.78 o 
  -4   9   2       66.35       93.11      7.25 o 
  -3   9   2     1288.33     1141.76     21.87 o 
  -2   9   2     1338.64     1373.11     16.97 o 
  -1   9   2      719.73      746.39     11.86 o 
   0   9   2     1556.20     1475.39     19.92 o 
   1   9   2     3843.39     3812.91     45.74 o 
   2   9   2      276.01      272.61      6.44 o 
   3   9   2     4891.01     4902.09     73.55 o 
   4   9   2      371.86      390.15     10.84 o 
   5   9   2      487.75      487.53     22.98 o 
   6   9   2        3.45        2.93      7.26 o 
   7   9   2      418.15      498.18     22.79 o 
  -8  10   2      223.07      216.79     17.27 o 
  -7  10   2       35.42       58.11     13.26 o 
  -6  10   2     1162.51     1206.03     24.84 o 
  -5  10   2      719.14      796.82     18.06 o 
  -4  10   2      513.98      458.88     12.40 o 
  -3  10   2     1627.82     1685.33     25.10 o 
  -2  10   2      124.88      184.52      5.03 o 
  -1  10   2     5070.93     5306.76     62.00 o 
   0  10   2      420.60      454.76      9.13 o 
   1  10   2    11102.54    11340.70    117.71 o 
   2  10   2      424.75      428.49      8.53 o 
   3  10   2     1609.10     1623.80     46.42 o 
   4  10   2      988.18      909.43     20.28 o 
   5  10   2       18.84       14.51      7.05 o 
   6  10   2      487.42      499.04     16.68 o 
   7  10   2       86.65       99.30     10.12 o 
  -8  11   2      111.52       72.15     13.65 o 
  -7  11   2       47.58       72.96     11.99 o 
  -6  11   2      683.77      791.20     19.33 o 
  -5  11   2       64.54       59.41      6.41 o 
  -4  11   2     3811.77     3599.32     49.31 o 
  -3  11   2      327.31      299.06      8.74 o 
  -2  11   2     2555.26     2455.56     28.35 o 
  -1  11   2      265.76      328.31      9.23 o 
   0  11   2     9286.70     9942.69    112.88 o 
   1  11   2       17.40       48.63      3.16 o 
   2  11   2     4903.98     4845.17     57.90 o 
   3  11   2      314.97      284.17     18.69 o 
   4  11   2     1531.09     1649.68     30.64 o 
   5  11   2      570.96      466.72     18.31 o 
   6  11   2      158.93      166.45     10.40 o 
   7  11   2       50.51       64.89      8.95 o 
  -7  12   2        3.82       24.82      8.90 o 
  -6  12   2       15.93       16.83      6.84 o 
  -5  12   2     2100.59     2013.43     35.57 o 
  -4  12   2      828.29      768.51     15.31 o 
  -3  12   2     5323.50     5102.71     67.26 o 
  -2  12   2      399.68      465.36      9.38 o 
  -1  12   2     1776.35     1622.75     22.35 o 
   0  12   2      197.58      185.28      6.18 o 
   1  12   2     4291.74     4262.73     51.57 o 
   2  12   2        0.87        3.90      2.97 o 
   3  12   2     4291.88     4132.68     56.35 o 
   4  12   2      268.14      278.31      9.60 o 
   5  12   2      387.78      468.41     15.00 o 
   6  12   2        5.50        8.88      7.90 o 
  -7  13   2      696.29      764.25     27.75 o 
  -6  13   2       66.06       49.38      7.04 o 
  -5  13   2       12.22        6.82      4.69 o 
  -4  13   2     1241.72     1271.60     21.57 o 
  -3  13   2       18.85       20.45      3.88 o 
  -2  13   2     3960.14     3734.25     45.74 o 
  -1  13   2      262.05      249.73      7.58 o 
   0  13   2     4552.24     4357.17     52.81 o 
   1  13   2      316.09      295.61      8.53 o 
   2  13   2     5669.59     5905.28     78.05 o 
   3  13   2      769.62      701.53     17.70 o 
   4  13   2      553.62      503.38     17.94 o 
   5  13   2      845.97      738.18     42.88 o 
   6  13   2       79.48       76.86     16.60 o 
  -7  14   2        9.72       11.07     14.18 o 
  -6  14   2     1116.98     1152.50     23.35 o 
  -5  14   2       10.74       14.72      4.88 o 
  -4  14   2      291.38      339.37     10.64 o 
  -3  14   2     2660.03     2892.69     37.11 o 
  -2  14   2      386.71      375.34      9.38 o 
  -1  14   2     1474.87     1387.66     20.88 o 
   0  14   2      557.01      586.96     11.78 o 
   1  14   2     1809.85     1781.80     37.09 o 
   2  14   2     3864.27     3943.14     49.06 o 
   3  14   2     1043.81     1192.93     24.93 o 
   4  14   2      214.89      255.57     11.22 o 
   5  14   2       95.37       97.50     10.45 o 
   6  14   2      114.60      102.93     11.62 o 
  -7  15   2      646.60      657.64     38.46 o 
  -6  15   2      309.68      390.55     14.38 o 
  -5  15   2      319.61      336.60     15.75 o 
  -4  15   2        5.99        1.34      4.58 o 
  -3  15   2      350.35      413.02     10.49 o 
  -2  15   2        2.96        5.77      5.54 o 
  -1  15   2       76.00       92.62      5.48 o 
   0  15   2      593.08      578.57     26.62 o 
   1  15   2      800.56      769.17     17.47 o 
   2  15   2      136.75       76.49      8.53 o 
   3  15   2     1208.48     1235.04     25.75 o 
   4  15   2       53.18       58.74      7.34 o 
   5  15   2      678.66      817.19     25.44 o 
   6  15   2       35.17       41.79      9.98 o 
  -6  16   2      573.93      583.82     30.66 o 
  -5  16   2       67.05       70.11      6.65 o 
  -4  16   2      624.25      500.04     20.44 o 
  -3  16   2       94.99       56.14      5.40 o 
  -2  16   2      427.93      470.81     11.07 o 
  -1  16   2       14.78       19.43      4.26 o 
   0  16   2      439.11      471.66     11.75 o 
   1  16   2       98.51       90.70      7.48 o 
   2  16   2     2453.80     2406.06     40.23 o 
   3  16   2       12.18        1.23      5.70 o 
   4  16   2      632.60      535.07     16.64 o 
   5  16   2        6.81        5.86      6.41 o 
   6  16   2      778.54      831.03     38.82 o 
  -6  17   2        9.02       22.46     13.14 o 
  -5  17   2      876.39      894.75     25.94 o 
  -4  17   2      142.71      147.65      9.07 o 
  -3  17   2      169.38      144.08     12.46 o 
  -2  17   2      173.55      184.49      8.48 o 
  -1  17   2       61.38       58.96      6.12 o 
   0  17   2      798.36      759.36     25.46 o 
   1  17   2      236.32      239.06      7.78 o 
   2  17   2       38.49       96.79      6.94 o 
   3  17   2     1751.46     1697.19     33.10 o 
   4  17   2        0.72       -1.09      6.24 o 
   5  17   2      787.94      738.33     39.00 o 
  -6  18   2      532.80      610.15     45.99 o 
  -5  18   2      507.28      534.19     20.33 o 
  -4  18   2       31.51       10.64      6.03 o 
  -3  18   2       47.72       41.93      6.06 o 
  -2  18   2      152.52      182.32      8.70 o 
  -1  18   2      516.04      501.48     13.97 o 
   0  18   2       14.38       21.61      5.77 o 
   1  18   2     3079.80     2928.09     39.37 o 
   2  18   2      975.98     1006.39     26.74 o 
   3  18   2      155.33      147.13     13.60 o 
   4  18   2     1371.13     1342.20     29.24 o 
   5  18   2      197.16      197.97     11.84 o 
  -6  19   2       93.90       89.22     14.81 o 
  -5  19   2       90.67       99.32     10.74 o 
  -4  19   2      909.84      940.81     27.08 o 
  -3  19   2       54.11       30.68      5.95 o 
  -2  19   2     1298.52     1317.68     24.08 o 
  -1  19   2      465.51      411.69     12.74 o 
   0  19   2      848.63      830.26     16.33 o 
   1  19   2      931.32      974.81     18.15 o 
   2  19   2     2274.37     2509.41     80.90 o 
   3  19   2      610.09      582.64     21.48 o 
   4  19   2      358.04      334.00     14.30 o 
   5  19   2       12.51       18.81      9.37 o 
  -5  20   2      516.77      514.50     17.56 o 
  -4  20   2       55.66       42.15      9.45 o 
  -3  20   2     1361.98     1341.70     24.85 o 
  -2  20   2      772.81      853.90     18.75 o 
  -1  20   2     1296.91     1259.82     21.51 o 
   0  20   2        0.56        8.03      4.56 o 
   1  20   2     3567.25     3511.91     46.55 o 
   2  20   2       74.69       71.62      7.19 o 
   3  20   2      313.89      318.53     13.79 o 
   4  20   2       38.91       52.66      8.55 o 
  -5  21   2       20.12       34.42      8.06 o 
  -4  21   2      475.24      468.40     16.57 o 
  -3  21   2       14.94       18.49      6.04 o 
  -2  21   2     2509.54     2371.17     34.23 o 
  -1  21   2        7.14       13.10      4.97 o 
   0  21   2     1619.99     1622.42     25.95 o 
   1  21   2        0.43        7.21      5.37 o 
   2  21   2      842.46      832.48     21.49 o 
   3  21   2       76.38       58.07      8.58 o 
   4  21   2      312.42      344.73     15.36 o 
  -4  22   2      195.07      198.36     11.73 o 
  -3  22   2      180.59      205.66     10.25 o 
  -2  22   2       87.99      107.58      7.51 o 
  -1  22   2      166.74      166.88      8.51 o 
   0  22   2      458.25      453.78     12.75 o 
   1  22   2     1565.38     1518.56     31.15 o 
   2  22   2      345.27      314.31     14.01 o 
   3  22   2      310.47      336.01     14.87 o 
   4  22   2      270.93      290.42     14.54 o 
  -4  23   2       91.47       82.64      9.34 o 
  -3  23   2       22.73       24.40      6.86 o 
  -2  23   2        3.22        1.28      5.68 o 
  -1  23   2      110.77       96.96      7.47 o 
   0  23   2      143.29      141.87      8.23 o 
   1  23   2       42.15       36.66      6.79 o 
   2  23   2      331.97      316.89     14.49 o 
   3  23   2      361.46      375.29     15.95 o 
  -3  24   2       20.86       14.54      6.60 o 
  -2  24   2        8.71        0.15      6.53 o 
  -1  24   2       62.82       60.85      7.48 o 
   0  24   2       14.97       20.78      5.72 o 
   1  24   2       37.50       33.90      7.20 o 
   2  24   2       94.63       98.19     10.06 o 
  -2  25   2      187.78      208.16     11.04 o 
  -1  25   2       67.41       66.51      8.04 o 
   0  25   2       43.01       34.03      6.47 o 
   1  25   2        0.87        7.54      6.19 o 
  -1  26   2       86.50      106.95     12.33 o 
   0  26   2        8.79       10.19      6.42 o 
  -7   0   3        1.44       -0.08     11.47 o 
  -5   0   3      127.74      104.33      6.89 o 
  -3   0   3     3212.91     3217.95     92.54 o 
  -1   0   3    74818.80    78786.67   1376.30 o 
   1   0   3     6159.26     6116.86     90.61 o 
   3   0   3     5349.98     5556.24    137.77 o 
   5   0   3     2329.13     2144.05     63.79 o 
   7   0   3      271.65      253.56     21.34 o 
  -8   1   3      260.50      258.70     18.16 o 
  -7   1   3       13.19       29.70      9.44 o 
  -6   1   3       96.55      102.50     11.26 o 
  -5   1   3     2090.37     1917.71     27.79 o 
  -4   1   3     3476.58     3682.46     48.21 o 
  -3   1   3     4819.70     4831.06     81.95 o 
  -2   1   3     3267.18     3394.31     83.30 o 
  -1   1   3     3798.48     4007.87     46.03 o 
   0   1   3      202.38      159.33      4.20 o 
   1   1   3       38.21        4.00      2.68 o 
   2   1   3     8386.80     8753.08    125.75 o 
   3   1   3      780.52      769.08     24.33 o 
   4   1   3     3571.08     3478.52     92.22 o 
   5   1   3       86.13      138.85     10.63 o 
   6   1   3      133.08      132.21     11.26 o 
   7   1   3       14.67       13.27     13.02 o 
  -8   2   3      300.79      307.00     18.92 o 
  -7   2   3      169.11      200.80     14.84 o 
  -6   2   3     1199.24     1159.50     33.11 o 
  -5   2   3      144.45      135.80      6.85 o 
  -4   2   3    13059.23    13449.35    167.38 o 
  -3   2   3     1546.62     1775.70     24.10 o 
  -2   2   3      633.90      533.63     11.75 o 
  -1   2   3     1812.76     2050.11     24.65 o 
   0   2   3    11182.89    11788.83    120.81 o 
   1   2   3     6913.26     6761.16     77.30 o 
   2   2   3     1684.45     1755.21     29.21 o 
   3   2   3     6178.69     6033.82    105.39 o 
   4   2   3       37.82       34.41      6.77 o 
   5   2   3        7.14        8.17      6.81 o 
   6   2   3      131.69      140.05     11.54 o 
   7   2   3        4.81        5.87      8.62 o 
  -8   3   3      277.12      292.39     21.98 o 
  -7   3   3     1186.65     1197.56     35.61 o 
  -6   3   3      121.94      114.87     11.62 o 
  -5   3   3     3342.79     3185.04    105.78 o 
  -4   3   3     4115.97     3992.11     52.26 o 
  -3   3   3     4368.35     4124.32     53.00 o 
  -2   3   3     2639.04     2204.21     29.06 o 
  -1   3   3    25598.36    27036.03    299.07 o 
   0   3   3      568.88      705.28      9.44 o 
   1   3   3     3262.20     3401.27     40.54 o 
   2   3   3     3310.86     3736.51     56.67 o 
   3   3   3       48.87       29.57      8.36 o 
   4   3   3     1136.00     1198.71     37.43 o 
   5   3   3     1215.87      978.04     26.10 o 
   6   3   3      135.93      146.20     11.65 o 
   7   3   3       32.02       46.06     10.43 o 
  -8   4   3     1017.39     1055.77     44.68 o 
  -7   4   3       57.32       46.36     10.25 o 
  -6   4   3     1298.03     1200.32     34.14 o 
  -5   4   3      402.82      389.12      9.66 o 
  -4   4   3    12690.49    12776.59    159.43 o 
  -3   4   3       74.33       76.87      5.72 o 
  -2   4   3      974.35      937.54     13.95 o 
  -1   4   3      845.65      958.82     13.09 o 
   0   4   3     1018.36     1121.22     13.62 o 
   1   4   3       37.36       26.24      2.71 o 
   2   4   3      622.35      600.19     18.97 o 
   3   4   3      249.65      250.21     33.57 o 
   4   4   3        3.33        8.30     11.99 o 
   5   4   3       64.22      101.73      9.69 o 
   6   4   3      127.52       97.20     10.64 o 
   7   4   3       29.11       15.09      9.23 o 
  -8   5   3      132.32      128.22     14.72 o 
  -7   5   3      147.67      169.13     14.24 o 
  -6   5   3       23.21       36.02     10.95 o 
  -5   5   3     4173.98     4140.81     69.82 o 
  -4   5   3       54.12       56.52      4.22 o 
  -3   5   3     8996.47     9486.15    118.95 o 
  -2   5   3      616.04      576.79      9.03 o 
  -1   5   3      899.30      731.72     10.76 o 
   0   5   3        5.07        4.67      2.05 o 
   1   5   3     3534.68     3506.78     42.03 o 
   2   5   3      906.03      751.28     18.28 o 
   3   5   3        0.05       -3.54      4.07 o 
   4   5   3      434.04      430.52     15.68 o 
   5   5   3      344.76      402.81     16.72 o 
   6   5   3       81.37       86.45     10.23 o 
   7   5   3       48.99       29.14     10.02 o 
  -8   6   3      173.08      160.11     15.60 o 
  -7   6   3      451.24      424.63     26.32 o 
  -6   6   3      626.39      638.12     43.84 o 
  -5   6   3      397.29      362.85     19.36 o 
  -4   6   3     8769.47     8928.87    113.08 o 
  -3   6   3        7.30       10.99      2.59 o 
  -2   6   3        8.71       21.73      4.11 o 
  -1   6   3      469.42      487.92      8.37 o 
   0   6   3        4.04       14.95      2.36 o 
   1   6   3      116.90      107.51      4.88 o 
   2   6   3      761.01      891.27     15.46 o 
   3   6   3     2035.99     2050.44     54.82 o 
   4   6   3      100.35       96.88      8.69 o 
   5   6   3      293.10      263.90     13.40 o 
   6   6   3      495.36      507.65     20.13 o 
   7   6   3      136.31      123.26     12.84 o 
  -8   7   3       66.03       92.00     13.62 o 
  -7   7   3      154.41      153.74     14.89 o 
  -6   7   3       35.39       56.76     14.89 o 
  -5   7   3      603.34      573.20     16.58 o 
  -4   7   3        3.17        3.06      2.93 o 
  -3   7   3      746.79      644.19     11.61 o 
  -2   7   3     2592.10     2364.65     29.14 o 
  -1   7   3       93.21      131.06      4.26 o 
   0   7   3     7727.95     7501.87     85.60 o 
   1   7   3      156.55      249.42      6.82 o 
   3   7   3     1690.31     1712.45     49.10 o 
   4   7   3     2224.14     2098.74     61.72 o 
   5   7   3      312.25      246.45     13.09 o 
   6   7   3      877.39      996.46     28.55 o 
   7   7   3       12.58       -0.64     15.85 o 
  -8   8   3        6.79        3.63      9.94 o 
  -7   8   3       38.55       40.54     10.61 o 
  -6   8   3       19.00       16.50      8.31 o 
  -5   8   3      114.86      168.56      6.76 o 
  -4   8   3        5.12       17.39      3.46 o 
  -3   8   3     2035.21     1946.26     25.11 o 
  -2   8   3      100.50      111.30      4.18 o 
  -1   8   3     3365.07     3319.40     39.80 o 
   0   8   3      326.97      394.87      7.18 o 
   1   8   3     4489.43     4267.52     50.93 o 
   2   8   3      126.14       97.21      5.30 o 
   3   8   3     3924.78     3813.53     84.63 o 
   4   8   3      301.91      261.95     10.63 o 
   5   8   3      673.56      677.34     21.59 o 
   6   8   3       36.52       36.57      9.35 o 
   7   8   3      310.94      308.22     17.34 o 
  -8   9   3       82.17      117.82     14.40 o 
  -7   9   3       83.12      124.92     13.12 o 
  -6   9   3        0.71       -2.43      7.42 o 
  -5   9   3      930.44      854.00     16.32 o 
  -4   9   3      549.52      537.86     11.55 o 
  -3   9   3      102.00      147.93      5.11 o 
  -2   9   3     2504.40     2608.76     35.98 o 
  -1   9   3      704.66      822.45     14.49 o 
   0   9   3     1813.33     1884.24     35.81 o 
   1   9   3      296.99      353.15      8.50 o 
   2   9   3     4360.17     4025.11     54.25 o 
   3   9   3      859.35      897.36     38.54 o 
   4   9   3     5644.99     5863.31     88.38 o 
   5   9   3       48.17       42.59      8.43 o 
   6   9   3      198.10      219.53     21.98 o 
  -8  10   3      360.21      404.37     22.35 o 
  -7  10   3       10.54       24.82      9.57 o 
  -6  10   3      122.74      133.20     12.29 o 
  -5  10   3       33.29       65.93      9.54 o 
  -4  10   3      197.21      186.47      6.24 o 
  -3  10   3     2710.63     2827.52     35.24 o 
  -2  10   3     1890.83     1696.32     22.43 o 
  -1  10   3     3640.90     3588.96     43.57 o 
   0  10   3     2325.38     2201.49     28.56 o 
   1  10   3     3259.80     3227.39     40.17 o 
   2  10   3      313.39      317.23      9.56 o 
   3  10   3     3148.10     2936.20     47.59 o 
   4  10   3      117.25      103.34     10.95 o 
   5  10   3      698.24      667.79     21.87 o 
   6  10   3      288.90      254.22     14.98 o 
  -8  11   3       41.41       66.10     13.25 o 
  -7  11   3      358.27      395.08     20.44 o 
  -6  11   3      178.97      127.89     12.12 o 
  -5  11   3     2939.33     3056.42     43.57 o 
  -4  11   3     1789.06     1898.79     35.34 o 
  -3  11   3     1681.15     1501.46     20.90 o 
  -2  11   3        1.59       16.97      3.20 o 
  -1  11   3     1466.81     1423.06     20.26 o 
   0  11   3      161.93      149.93      6.06 o 
   1  11   3      691.62      687.61     12.64 o 
   2  11   3       60.09       69.37      8.52 o 
   3  11   3        4.50        4.37      6.25 o 
   4  11   3       75.31       64.02      7.03 o 
   5  11   3      282.76      237.76     13.64 o 
   6  11   3        0.95       -1.51      7.63 o 
  -7  12   3       10.35       29.27     11.19 o 
  -6  12   3     1213.21     1258.17     35.47 o 
  -5  12   3      283.37      359.73      9.81 o 
  -4  12   3     5280.45     5326.60     70.64 o 
  -3  12   3      153.00      140.64      6.45 o 
  -2  12   3     1873.40     1937.13     29.03 o 
  -1  12   3       80.41       85.46      4.89 o 
   0  12   3     2610.66     2694.35     34.62 o 
   1  12   3      124.08      103.28      5.48 o 
   2  12   3      367.44      324.55     10.33 o 
   3  12   3       12.84       21.21      5.79 o 
   4  12   3        0.44        2.70      5.36 o 
   5  12   3      145.41      128.48     11.49 o 
   6  12   3      106.49      115.37     11.89 o 
  -7  13   3      609.11      626.66     37.43 o 
  -6  13   3        1.21       11.07     13.78 o 
  -5  13   3      707.01      633.93     22.19 o 
  -4  13   3       53.27       50.15      5.52 o 
  -3  13   3     2828.11     3051.46     43.01 o 
  -2  13   3      153.16      120.65      5.82 o 
  -1  13   3     1490.82     1505.91     22.11 o 
   0  13   3     1161.67     1148.66     18.05 o 
   1  13   3     2876.97     2645.68     75.45 o 
   2  13   3      271.49      299.22     10.20 o 
   3  13   3      389.99      383.01     16.32 o 
   4  13   3       39.26       38.37      6.69 o 
   5  13   3      447.85      500.24     25.60 o 
   6  13   3      164.15      111.36     12.28 o 
  -7  14   3        8.90       10.27     14.10 o 
  -6  14   3      454.56      464.40     21.01 o 
  -5  14   3        4.10        5.94      5.07 o 
  -4  14   3     1480.21     1342.31     23.10 o 
  -3  14   3      180.61      210.52      9.06 o 
  -2  14   3     1377.19     1359.93     20.78 o 
  -1  14   3      999.17      983.60     39.24 o 
   0  14   3      535.35      497.12     13.50 o 
   1  14   3     1685.64     1373.52     24.21 o 
   2  14   3     1245.59     1368.82     27.12 o 
   3  14   3     2240.34     2293.16     40.42 o 
   4  14   3       10.34       22.60      7.23 o 
   5  14   3      675.52      694.70     23.48 o 
   6  14   3        4.33       -0.78     10.47 o 
  -7  15   3       31.96       30.80     10.45 o 
  -6  15   3      178.95      203.58     30.14 o 
  -5  15   3      611.64      680.95     15.83 o 
  -4  15   3       19.48       24.76      5.31 o 
  -3  15   3      913.70      758.87     16.07 o 
  -2  15   3      722.76      724.39     13.92 o 
  -1  15   3      510.83      510.16     27.04 o 
   0  15   3     1489.34     1313.55     20.61 o 
   1  15   3     2249.68     2239.19     32.26 o 
   2  15   3     1010.85      901.04     21.64 o 
   3  15   3      156.84      187.35     10.07 o 
   4  15   3      796.73      881.57     21.77 o 
   5  15   3       70.31       68.16     10.62 o 
  -7  16   3       39.96       67.21     17.92 o 
  -6  16   3        0.66      -11.73      8.03 o 
  -5  16   3      129.87      113.23      7.69 o 
  -4  16   3        0.28        3.88      4.86 o 
  -3  16   3      123.84      117.14      7.27 o 
  -2  16   3        0.16       -2.31      5.09 o 
  -1  16   3      610.19      623.80     16.80 o 
   0  16   3        4.61        5.93      4.32 o 
   1  16   3      203.53      331.02     10.09 o 
   2  16   3      233.73      185.40      8.66 o 
   3  16   3      309.94      238.63     11.28 o 
   4  16   3        0.50       -8.93      5.96 o 
   5  16   3     1213.19     1211.79     81.79 o 
  -6  17   3        0.37       -3.50     12.18 o 
  -5  17   3      167.82      217.61      9.62 o 
  -4  17   3        2.03       -0.24      5.67 o 
  -3  17   3      466.14      400.11     15.19 o 
  -2  17   3      181.10      195.53      7.93 o 
  -1  17   3      731.70      772.40     15.07 o 
   0  17   3     2210.58     2307.24     32.28 o 
   1  17   3      162.95      187.67      7.93 o 
   2  17   3      253.54      243.31     11.22 o 
   3  17   3      427.04      359.31     13.79 o 
   4  17   3     1896.56     1855.03     36.40 o 
   5  17   3        3.06      -12.54      8.36 o 
  -5  18   3       72.19       69.62     13.10 o 
  -4  18   3      822.16      895.65     21.45 o 
  -3  18   3      192.51      196.61     10.35 o 
  -2  18   3      811.06      736.23     16.60 o 
  -1  18   3      447.93      419.85     12.64 o 
   0  18   3     1720.60     1537.98     27.78 o 
   1  18   3      920.84      781.16     19.18 o 
   2  18   3       89.16      115.23     12.64 o 
   3  18   3      451.15      466.33     22.56 o 
   4  18   3      144.97      170.16     11.02 o 
   5  18   3      222.49      258.40     16.10 o 
  -5  19   3     1080.50     1063.62     31.64 o 
  -4  19   3       35.98       33.86      7.03 o 
  -3  19   3     1425.97     1504.03     32.29 o 
  -2  19   3       39.22       28.78      5.88 o 
  -1  19   3      541.84      511.38     17.23 o 
   0  19   3      295.42      278.33     13.59 o 
   1  19   3      305.08      335.94     11.88 o 
   2  19   3        7.42        3.57      5.77 o 
   3  19   3      494.52      505.78     17.07 o 
   4  19   3      177.39      204.06     16.91 o 
  -5  20   3        5.77       15.85     12.58 o 
  -4  20   3     1116.52     1132.42     25.80 o 
  -3  20   3        4.91        6.26      6.29 o 
  -2  20   3     1639.63     1700.82     29.46 o 
  -1  20   3        6.72        2.23      5.14 o 
   0  20   3      689.94      760.21     17.95 o 
   1  20   3        6.75       12.86      4.98 o 
   2  20   3      374.11      333.25     13.84 o 
   3  20   3        0.00        4.15      6.64 o 
   4  20   3       24.83       27.85      7.94 o 
  -5  21   3      400.74      480.61     29.55 o 
  -4  21   3       63.36       64.45      8.47 o 
  -3  21   3     1272.49     1129.87     26.07 o 
  -2  21   3       99.90       94.28      9.62 o 
  -1  21   3      738.46      739.31     17.76 o 
   0  21   3      175.45      189.19      9.79 o 
   1  21   3      348.17      333.70     15.16 o 
   2  21   3      554.53      529.99     17.50 o 
   3  21   3       37.28       25.23      9.44 o 
  -4  22   3      390.89      396.11     18.35 o 
  -3  22   3      704.30      671.14     17.41 o 
  -2  22   3      471.59      416.04     13.82 o 
  -1  22   3        5.87        8.36      5.55 o 
   0  22   3      113.69      100.36     10.13 o 
   1  22   3      794.38      774.08     26.45 o 
   2  22   3      109.14      133.08     10.48 o 
   3  22   3      656.85      651.64     20.60 o 
  -4  23   3       30.79       45.20     16.92 o 
  -3  23   3      116.01      138.82     10.42 o 
  -2  23   3      480.36      484.40     15.35 o 
  -1  23   3        0.79        2.88      5.14 o 
   0  23   3      931.03      955.01     19.30 o 
   1  23   3       28.96       40.36      6.99 o 
   2  23   3      456.80      451.88     17.50 o 
  -3  24   3      530.73      508.25     15.77 o 
  -2  24   3       51.69       43.88      6.61 o 
  -1  24   3      305.64      346.91     17.07 o 
   0  24   3       67.87       63.96      7.01 o 
   1  24   3      586.69      616.18     17.27 o 
   2  24   3       20.82       11.86      7.63 o 
  -2  25   3       63.01       57.18      7.77 o 
  -1  25   3       21.94       13.71      5.97 o 
   0  25   3      382.53      370.47     12.60 o 
  -8   0   4       12.24       18.63     15.37 o 
  -6   0   4       98.89      129.33     17.28 o 
  -4   0   4     1395.42     1200.92     43.40 o 
  -2   0   4     9064.57     8557.98    231.98 o 
   0   0   4     2606.39     2340.25     37.40 o 
   2   0   4      980.74      988.35     24.12 o 
   4   0   4        8.90       23.81      9.80 o 
   6   0   4      481.75      408.54     26.68 o 
  -8   1   4       40.21       70.51     12.55 o 
  -7   1   4      251.00      241.77     16.13 o 
  -6   1   4      219.80      192.85     14.05 o 
  -5   1   4     1052.33      940.15     27.48 o 
  -4   1   4     1665.48     1483.33     35.89 o 
  -3   1   4     2513.00     2426.50     51.78 o 
  -2   1   4      193.94      189.60     10.04 o 
  -1   1   4     9032.21     9286.26     95.86 o 
   0   1   4     3173.95     3269.29     35.81 o 
   1   1   4     3791.61     3700.15     40.52 o 
   2   1   4      689.29      547.06     13.89 o 
   3   1   4     3317.80     3008.95     57.04 o 
   4   1   4      695.81      804.37     23.05 o 
   5   1   4        8.51       13.91      7.45 o 
   6   1   4      186.29      193.05     15.89 o 
   7   1   4       31.78       28.43     10.61 o 
  -8   2   4       28.13       33.25     11.31 o 
  -7   2   4       51.41       56.25     10.80 o 
  -6   2   4      777.13      680.25     24.50 o 
  -5   2   4      337.47      366.71     16.89 o 
  -4   2   4     1000.68      949.73     26.10 o 
  -3   2   4       51.16       74.23     10.67 o 
  -2   2   4     2976.82     2855.60     37.26 o 
  -1   2   4      460.78      516.79      8.21 o 
   0   2   4     4003.82     4304.77     46.18 o 
   1   2   4     1169.25     1311.44     16.58 o 
   2   2   4     3770.70     3735.23     50.81 o 
   3   2   4     1575.12     1243.01     28.38 o 
   4   2   4       22.28       59.29      8.13 o 
   5   2   4     2635.24     2470.69     51.55 o 
   6   2   4      278.54      373.90     18.03 o 
  -8   3   4      419.61      402.79     21.99 o 
  -7   3   4        3.79       -7.06      8.07 o 
  -6   3   4     2985.64     2855.01     65.01 o 
  -5   3   4       14.45       16.37      7.15 o 
  -4   3   4      554.98      525.36     18.34 o 
  -3   3   4      236.14      193.62     10.29 o 
  -2   3   4      170.16      199.05      5.44 o 
  -1   3   4      685.08      557.93      9.10 o 
   0   3   4       41.10       41.77      2.72 o 
   1   3   4     2448.79     2557.28     38.74 o 
   2   3   4     1180.45     1188.43     22.24 o 
   3   3   4      345.77      315.51     15.69 o 
   4   3   4     1310.78     1133.70     30.30 o 
   5   3   4       77.64       72.69      9.57 o 
   6   3   4     1872.98     1808.55     42.77 o 
  -8   4   4       18.98       32.55     11.74 o 
  -7   4   4     1301.02     1319.28     38.28 o 
  -6   4   4       38.56       30.37      9.65 o 
  -5   4   4     3201.50     2938.66     64.47 o 
  -4   4   4        6.26        1.40      5.75 o 
  -3   4   4     1897.54     1639.40     22.81 o 
  -2   4   4      351.30      395.70     10.57 o 
  -1   4   4      874.67      942.60     13.47 o 
   0   4   4     1914.92     2251.21     25.60 o 
   1   4   4     2211.75     2039.51     26.49 o 
   2   4   4      138.46      142.33      6.91 o 
   3   4   4     2118.14     1897.93     54.67 o 
   4   4   4      484.55      584.27     19.26 o 
   5   4   4     1726.99     1782.12     49.49 o 
   6   4   4      187.98      116.42     12.32 o 
  -8   5   4     1023.52     1059.45     35.37 o 
  -7   5   4        9.70       30.12      9.64 o 
  -6   5   4     2487.57     2400.87     56.67 o 
  -5   5   4      134.04      123.55     10.93 o 
  -4   5   4     1290.29     1243.08     58.65 o 
  -3   5   4        3.62       18.87      2.37 o 
  -2   5   4      258.01      309.07      6.66 o 
  -1   5   4      937.44      840.75     12.57 o 
   0   5   4     1467.31     1530.90     18.39 o 
   1   5   4      233.19      306.28      7.57 o 
   2   5   4      152.96      132.09      6.78 o 
   3   5   4      330.32      309.26     18.87 o 
   4   5   4     1296.91     1367.20     36.51 o 
   5   5   4       22.19       26.93      8.13 o 
   6   5   4     1715.22     1835.13     43.41 o 
  -8   6   4       58.33       72.64     25.20 o 
  -7   6   4      133.71      121.64     13.33 o 
  -6   6   4       87.11       83.17     19.83 o 
  -5   6   4     1868.77     1964.61     46.81 o 
  -4   6   4     1108.02      963.40     19.24 o 
  -3   6   4     1830.37     1728.82     24.62 o 
  -2   6   4     4045.94     4461.65     52.27 o 
  -1   6   4     1715.35     1661.59     21.72 o 
   1   6   4       16.55       11.60      2.85 o 
   2   6   4     1873.82     1747.35     30.52 o 
   3   6   4     1963.36     1820.43     52.48 o 
   4   6   4      808.58      773.59     22.47 o 
   5   6   4      631.92      581.00     20.36 o 
   6   6   4        8.82        3.85      8.34 o 
  -8   7   4        0.91       -0.77      9.96 o 
  -7   7   4       24.73       20.61      9.40 o 
  -6   7   4     1673.77     1518.22     40.18 o 
  -5   7   4      867.57      882.20     26.88 o 
  -4   7   4      373.30      317.07     11.29 o 
  -3   7   4     4417.07     4257.75     50.42 o 
  -2   7   4       15.38       32.62      3.06 o 
  -1   7   4     2938.78     2691.64     33.21 o 
   0   7   4      263.10      198.65      6.03 o 
   1   7   4      980.61      754.41     14.38 o 
   2   7   4       45.11       29.23      5.48 o 
   3   7   4     1127.35     1103.92     37.75 o 
   4   7   4      397.31      319.45     14.84 o 
   5   7   4        1.37        1.25      6.92 o 
   6   7   4      482.66      479.33     20.51 o 
  -8   8   4      158.80      149.48     15.81 o 
  -7   8   4       31.80       12.04      9.31 o 
  -6   8   4      397.23      419.40     19.60 o 
  -5   8   4       21.61       24.77      8.22 o 
  -4   8   4     1758.92     1678.51     30.05 o 
  -3   8   4       82.21       52.76      4.15 o 
  -2   8   4    14324.77    13653.86    153.51 o 
  -1   8   4      358.36      381.92      8.10 o 
   0   8   4     1526.73     1219.49     17.54 o 
   1   8   4       12.69       40.66      4.40 o 
   2   8   4     3146.73     3160.98     50.63 o 
   3   8   4      116.31      120.59      8.08 o 
   4   8   4      516.07      519.78     31.18 o 
   5   8   4      572.39      567.18     20.55 o 
   6   8   4       30.06       35.29      9.87 o 
  -8   9   4       89.14      106.04     14.30 o 
  -7   9   4      593.48      598.62     24.56 o 
  -6   9   4       95.24      103.74     26.28 o 
  -5   9   4     1314.36     1182.40     32.38 o 
  -4   9   4      556.92      528.14     12.61 o 
  -3   9   4     1910.06     1773.45     23.68 o 
  -2   9   4      118.94      132.61      4.89 o 
  -1   9   4     2920.15     3096.11     38.04 o 
   0   9   4      476.96      530.86     10.00 o 
   1   9   4     3704.51     3683.77     50.54 o 
   2   9   4      185.68      166.03      8.25 o 
   3   9   4     3199.81     2965.35     49.49 o 
   4   9   4      113.80      121.64     10.28 o 
   5   9   4      135.47      114.07     11.79 o 
   6   9   4      128.68      124.01     12.98 o 
  -8  10   4       26.72       22.72     11.13 o 
  -7  10   4      206.12      210.74     15.82 o 
  -6  10   4       67.11       39.43     13.30 o 
  -5  10   4      825.14      805.45     37.51 o 
  -4  10   4     1472.70     1504.62     27.52 o 
  -3  10   4       96.17       55.99      3.99 o 
  -2  10   4     1676.58     1762.72     23.63 o 
  -1  10   4     1439.82     1515.58     23.72 o 
   0  10   4     1280.09     1204.41     20.21 o 
   1  10   4        5.43        5.79      4.32 o 
   2  10   4      725.17      678.77     16.87 o 
   3  10   4      118.23      116.18      8.36 o 
   4  10   4       12.73       25.66     10.71 o 
   5  10   4     1084.80     1051.20     29.45 o 
   6  10   4       53.07       38.28     10.47 o 
  -8  11   4      372.95      401.33     25.36 o 
  -7  11   4       45.87       42.21     10.96 o 
  -6  11   4      278.37      334.21     17.59 o 
  -5  11   4        1.21        6.01      6.21 o 
  -4  11   4     1014.98      954.71     15.66 o 
  -3  11   4     1093.33      950.68     41.27 o 
  -2  11   4       21.51       38.46      4.72 o 
  -1  11   4      927.44      841.21     15.88 o 
   0  11   4      785.46      713.66     14.55 o 
   1  11   4     1487.02     1532.68     22.64 o 
   2  11   4      298.65      306.36     10.28 o 
   3  11   4        2.90       13.07      5.16 o 
   4  11   4     1396.72     1267.54     38.82 o 
   5  11   4        1.98       -3.17     16.09 o 
   6  11   4      576.61      607.94     23.68 o 
  -7  12   4      281.60      339.65     28.99 o 
  -6  12   4      128.23      136.10     19.43 o 
  -5  12   4      124.16      143.07     12.65 o 
  -4  12   4        1.35        9.50      4.41 o 
  -3  12   4      908.02      803.69     15.60 o 
  -2  12   4       14.47        8.43      4.23 o 
  -1  12   4        3.90       -0.27      4.17 o 
   0  12   4      417.40      391.79     25.62 o 
   1  12   4     2196.70     1995.12     28.07 o 
   2  12   4       47.20       52.45      5.78 o 
   3  12   4     1878.78     1946.12     31.43 o 
   4  12   4       18.35       20.81      6.51 o 
   5  12   4      502.96      490.92     22.90 o 
   6  12   4        8.89        6.14      9.56 o 
  -7  13   4       15.05       -0.40     14.89 o 
  -6  13   4      621.57      582.19     23.51 o 
  -5  13   4      613.98      556.98     21.94 o 
  -4  13   4      137.41      174.02      7.75 o 
  -3  13   4     1152.20     1082.48     19.40 o 
  -2  13   4      264.25      331.97     10.10 o 
  -1  13   4     2482.48     2562.40     37.64 o 
   0  13   4      503.51      598.49     15.09 o 
   1  13   4       82.16      104.94      6.25 o 
   2  13   4      481.45      421.79     12.26 o 
   3  13   4      154.14      157.24      8.45 o 
   4  13   4      722.17      723.98     19.36 o 
   5  13   4       31.65       22.08      8.92 o 
  -7  14   4      329.50      285.15     18.32 o 
  -6  14   4       10.47       19.43      9.21 o 
  -5  14   4      253.10      250.61     15.97 o 
  -4  14   4      361.70      305.57     10.22 o 
  -3  14   4      386.31      417.00     11.80 o 
  -2  14   4     1527.72     1649.19     28.38 o 
  -1  14   4       42.86       58.04      5.67 o 
   0  14   4        9.38        5.71      4.15 o 
   1  14   4      141.74      150.36      7.20 o 
   2  14   4     1362.03     1230.24     22.60 o 
   3  14   4       99.64       53.71      9.90 o 
   4  14   4      354.94      414.82     28.60 o 
   5  14   4      482.99      451.03     23.57 o 
  -7  15   4       48.53       79.67     12.98 o 
  -6  15   4      294.52      292.61     51.01 o 
  -5  15   4      180.76      191.92     14.32 o 
  -4  15   4      286.92      263.68      9.80 o 
  -3  15   4     2494.35     2201.33     67.76 o 
  -2  15   4      237.05      228.35      8.91 o 
  -1  15   4     1346.91     1186.62     19.58 o 
   0  15   4      252.47      165.85      7.38 o 
   1  15   4       43.14       62.84      7.31 o 
   2  15   4      327.43      256.33     12.81 o 
   3  15   4     1591.45     1503.04     30.33 o 
   4  15   4      354.30      392.16     14.96 o 
   5  15   4       67.70       79.86     11.35 o 
  -6  16   4       54.08       48.01     11.46 o 
  -5  16   4      107.74       88.01     11.64 o 
  -4  16   4     1452.66     1585.34     29.38 o 
  -3  16   4       16.44       17.29      5.19 o 
  -2  16   4     1561.37     1364.80     24.10 o 
  -1  16   4      183.71      211.07      8.22 o 
   0  16   4      382.68      359.02     10.53 o 
   1  16   4        3.57        3.16      6.62 o 
   2  16   4      985.59     1151.50     22.22 o 
   3  16   4       62.98       92.22      8.63 o 
   4  16   4       86.72       58.88      8.33 o 
   5  16   4       36.77       30.68     10.25 o 
  -6  17   4       83.94      114.35     13.37 o 
  -5  17   4       71.80       57.76     11.07 o 
  -4  17   4      350.20      372.02     12.23 o 
  -3  17   4      521.07      543.33     14.15 o 
  -2  17   4       13.79       16.17      5.20 o 
  -1  17   4      386.04      427.78     11.61 o 
   0  17   4      190.21      253.23      8.93 o 
   1  17   4      318.00      332.22     10.43 o 
   2  17   4        2.31        6.45      6.26 o 
   3  17   4       54.90       63.91      8.13 o 
   4  17   4      132.44      186.11     11.58 o 
  -6  18   4       23.66       49.93     15.93 o 
  -5  18   4      571.93      585.88     24.29 o 
  -4  18   4       83.89       47.88      6.66 o 
  -3  18   4      321.23      349.03     19.00 o 
  -2  18   4     1279.96     1408.56     39.89 o 
  -1  18   4      536.97      510.50     12.70 o 
   0  18   4       60.72       53.85      5.74 o 
   1  18   4      148.15      117.96      7.16 o 
   2  18   4       85.76       61.76      6.95 o 
   3  18   4      107.31      112.73      9.52 o 
   4  18   4      139.23      151.97     11.19 o 
  -5  19   4       16.07       32.09     15.93 o 
  -4  19   4      176.94      139.15     12.59 o 
  -3  19   4     1417.45     1294.82     27.71 o 
  -2  19   4      388.34      356.26     23.57 o 
  -1  19   4       69.40       74.19      7.03 o 
   0  19   4      768.89      784.95     18.11 o 
   1  19   4        3.49       12.98      5.03 o 
   2  19   4      903.76      785.24     27.01 o 
   3  19   4      276.39      270.09     13.27 o 
   4  19   4      767.29      760.14     22.09 o 
  -5  20   4      468.85      460.14     32.81 o 
  -4  20   4      130.32      151.43     13.15 o 
  -3  20   4       11.30        1.51      6.09 o 
  -2  20   4        2.53       -4.43      5.61 o 
  -1  20   4      241.83      232.17     10.37 o 
   0  20   4      489.67      444.12     13.95 o 
   1  20   4       55.53       65.43      7.38 o 
   2  20   4        0.76        7.75      6.52 o 
   3  20   4      619.65      608.88     32.85 o 
  -5  21   4      106.29      103.93     20.86 o 
  -4  21   4       38.47       88.77     28.11 o 
  -3  21   4      102.37       73.23      8.70 o 
  -2  21   4       41.07       48.18     10.00 o 
  -1  21   4      147.54      149.30      9.19 o 
   0  21   4      201.43      174.53     10.08 o 
   1  21   4       10.82       20.41      6.38 o 
   2  21   4       35.86       44.09      9.82 o 
   3  21   4        7.50        6.23      7.77 o 
  -4  22   4      307.18      374.90     19.55 o 
  -3  22   4      197.94      244.51     12.66 o 
  -2  22   4      289.24      272.16     15.44 o 
  -1  22   4      560.93      539.93     15.84 o 
   0  22   4      347.85      358.85     13.00 o 
   1  22   4       45.77       58.32      7.57 o 
   2  22   4      313.61      331.93     14.99 o 
  -3  23   4      603.51      664.08     25.69 o 
  -2  23   4       33.76       70.59      8.82 o 
  -1  23   4     1123.87     1157.09     24.28 o 
   0  23   4       40.26       44.30      7.30 o 
   1  23   4      520.88      496.41     14.57 o 
   2  23   4        3.71        4.46      8.37 o 
  -2  24   4      530.18      579.11     19.43 o 
  -1  24   4       31.11       38.58      7.46 o 
   0  24   4      776.34      760.26     17.50 o 
   1  24   4       33.26       27.72      8.47 o 
  -7   0   5      981.18     1039.10     46.51 o 
  -5   0   5     1570.84     1586.04     57.18 o 
  -3   0   5      216.26      144.86     14.18 o 
  -1   0   5     5357.39     5144.25     77.59 o 
   1   0   5     1989.99     1855.51     32.14 o 
   3   0   5       50.21       56.86     10.99 o 
   5   0   5      584.15      570.44     29.62 o 
  -8   1   5      143.45      170.89     15.82 o 
  -7   1   5       31.46       19.40     15.65 o 
  -6   1   5      422.88      355.20     18.72 o 
  -5   1   5      265.43      315.31     16.44 o 
  -4   1   5     2179.41     2024.92     46.77 o 
  -3   1   5        8.06       13.80      6.22 o 
  -2   1   5     5560.68     5809.95     68.47 o 
  -1   1   5     3054.73     3326.34     36.64 o 
   0   1   5        4.23        4.81      2.73 o 
   1   1   5     1874.21     1705.70     21.18 o 
   2   1   5      116.05      107.82      8.62 o 
   3   1   5      833.80      566.04     19.71 o 
   4   1   5      320.07      310.26     19.63 o 
   5   1   5     1605.59     1782.65     41.25 o 
   6   1   5      310.72      329.11     21.06 o 
  -8   2   5       37.68        9.97     10.36 o 
  -7   2   5      198.99      176.64     14.56 o 
  -6   2   5      176.48      167.39     13.77 o 
  -5   2   5      229.52      192.65     13.24 o 
  -4   2   5        2.73        2.41      6.39 o 
  -3   2   5     2601.04     2728.37     58.64 o 
  -2   2   5     8062.89     7955.08     90.47 o 
  -1   2   5     2456.93     2537.00     28.77 o 
   0   2   5     1623.40     1578.32     19.48 o 
   1   2   5       42.30       28.97      4.75 o 
   2   2   5     2074.04     2108.47     31.75 o 
   3   2   5      569.56      483.06     16.89 o 
   4   2   5      747.83      751.79     22.75 o 
   5   2   5        2.17       -7.30     14.18 o 
   6   2   5      375.97      380.13     18.41 o 
  -8   3   5      157.87      170.19     16.22 o 
  -7   3   5       45.84       49.03     10.59 o 
  -6   3   5        4.11       15.28     13.58 o 
  -5   3   5      184.77      167.60     17.96 o 
  -4   3   5       96.08      111.62      9.89 o 
  -3   3   5     1807.85     1841.04     42.41 o 
  -2   3   5     7316.74     7333.19     83.68 o 
  -1   3   5     5459.00     5841.16     61.96 o 
   0   3   5        0.80       31.88      2.93 o 
   1   3   5     4259.37     4294.71     47.32 o 
   2   3   5      191.93      191.35     11.80 o 
   3   3   5     2298.67     2470.23     49.64 o 
   4   3   5     1653.42     1763.96     39.62 o 
   5   3   5     1462.25     1211.18     38.03 o 
   6   3   5       64.90       58.35     11.04 o 
  -8   4   5      468.55      485.73     31.50 o 
  -7   4   5        9.64       11.03      9.29 o 
  -6   4   5      244.02      217.04     14.94 o 
  -5   4   5       41.25       40.07      9.27 o 
  -4   4   5       55.46       44.58      7.95 o 
  -3   4   5      834.75      922.39     25.64 o 
  -2   4   5     1770.40     1879.94     24.05 o 
  -1   4   5      242.53      180.40      7.67 o 
   0   4   5     4815.91     4623.20     50.15 o 
   1   4   5      570.94      628.54     13.88 o 
   2   4   5     6308.23     6253.02     93.34 o 
   3   4   5       32.61       19.34      8.20 o 
   4   4   5     1373.66     1325.97     32.41 o 
   5   4   5        2.63       -7.25     10.27 o 
   6   4   5      699.98      696.24     25.03 o 
  -8   5   5       91.87       88.43     13.97 o 
  -7   5   5      147.61      142.77     14.08 o 
  -6   5   5      470.24      505.77     26.96 o 
  -5   5   5       33.01       26.28      8.48 o 
  -4   5   5      408.63      395.84     46.51 o 
  -3   5   5       16.66        6.75      4.77 o 
  -2   5   5      692.70      589.32     12.10 o 
  -1   5   5      931.85      826.64     11.74 o 
   0   5   5       98.56       84.80      4.37 o 
   1   5   5     1095.84     1081.51     16.81 o 
   2   5   5        3.45       -2.26      4.36 o 
   3   5   5     1693.26     1611.75     30.77 o 
   4   5   5       17.15       -0.53     11.99 o 
   5   5   5     1306.42     1354.81     34.57 o 
   6   5   5       39.01       43.87     10.53 o 
  -8   6   5      162.76       95.36     15.97 o 
  -7   6   5      548.02      515.97     26.28 o 
  -6   6   5      190.45      177.15     13.90 o 
  -5   6   5     1125.93     1023.57     29.86 o 
  -4   6   5      182.40      213.48     12.64 o 
  -3   6   5      828.60      719.46     13.61 o 
  -2   6   5     1833.37     1809.23     23.72 o 
  -1   6   5      769.77      871.59     13.68 o 
   0   6   5     2547.96     2514.86     32.16 o 
   1   6   5       19.93       39.05      3.91 o 
   2   6   5      202.37      174.98     11.40 o 
   3   6   5       14.66       17.42      5.72 o 
   4   6   5      675.92      625.23     21.38 o 
   5   6   5      101.03       96.89     13.18 o 
   6   6   5      207.52      221.28     15.71 o 
  -8   7   5      317.49      361.56     21.30 o 
  -7   7   5       60.94       67.76     11.89 o 
  -6   7   5     1353.48     1255.94     43.92 o 
  -5   7   5        9.74        2.99      7.90 o 
  -4   7   5     2343.35     2306.69     67.97 o 
  -3   7   5        6.76        9.72      3.22 o 
  -2   7   5     3493.67     3329.00     40.70 o 
  -1   7   5      433.28      463.75      9.40 o 
   0   7   5     2625.19     2642.21     38.36 o 
   1   7   5      119.12       66.17      4.70 o 
   2   7   5      317.87      298.48     13.03 o 
   3   7   5      613.94      562.42     16.01 o 
   4   7   5       69.57      114.51     10.19 o 
   5   7   5      221.57      159.71     12.69 o 
   6   7   5      225.85      209.23     15.34 o 
  -8   8   5       20.17       17.02     11.26 o 
  -7   8   5      394.53      416.91     21.27 o 
  -6   8   5        4.40       12.54      8.69 o 
  -5   8   5     1142.13     1162.44     32.67 o 
  -4   8   5       10.93       -0.39      5.64 o 
  -3   8   5     1907.53     1839.91     39.08 o 
  -2   8   5      595.63      689.59     11.92 o 
  -1   8   5     1526.55     1447.23     20.40 o 
   0   8   5      100.62       93.55      4.77 o 
   1   8   5      188.59      151.36      6.11 o 
   2   8   5      184.42      158.20      7.85 o 
   3   8   5        4.73        6.31      5.44 o 
   4   8   5        4.34       -4.79      6.38 o 
   5   8   5      454.85      466.36     19.68 o 
   6   8   5        0.71      -10.91      8.59 o 
  -8   9   5       71.36       82.65     14.14 o 
  -7   9   5        0.08       -4.94      8.68 o 
  -6   9   5      951.88      949.94     30.02 o 
  -5   9   5      726.38      649.88     23.29 o 
  -4   9   5     1885.22     1511.32     30.67 o 
  -3   9   5      498.69      569.22     22.47 o 
  -2   9   5      947.36      964.28     15.19 o 
  -1   9   5      842.41      788.83     13.35 o 
   0   9   5      226.48      158.86     11.19 o 
   1   9   5      524.56      466.05     12.14 o 
   2   9   5      512.37      516.61     18.01 o 
   3   9   5       50.81       59.04      7.18 o 
   4   9   5       95.65       96.10     10.14 o 
   5   9   5       48.36       48.56     10.00 o 
  -8  10   5       55.53       68.19     13.73 o 
  -7  10   5      656.55      638.06     25.68 o 
  -6  10   5       11.46       18.35      9.10 o 
  -5  10   5      146.94      167.86     10.21 o 
  -4  10   5       34.06       24.14      6.44 o 
  -3  10   5      842.85      842.75     17.47 o 
  -2  10   5     3444.75     3230.36     44.84 o 
  -1  10   5      805.17      746.92     15.56 o 
   0  10   5      882.63      900.19     19.18 o 
   1  10   5      109.74      103.81      8.36 o 
   2  10   5      905.03      932.61     18.82 o 
   3  10   5       11.13       10.07      5.85 o 
   4  10   5      605.07      639.22     33.49 o 
   5  10   5       43.53       47.00     10.27 o 
  -7  11   5       21.49       27.63     16.17 o 
  -6  11   5       60.30       43.09     10.63 o 
  -5  11   5      171.10      152.28     12.92 o 
  -4  11   5      355.58      407.27     19.22 o 
  -3  11   5      812.31      822.41     15.82 o 
  -2  11   5      563.59      471.63     11.73 o 
  -1  11   5     4255.93     4445.21     60.34 o 
   0  11   5      420.58      382.95     11.21 o 
   1  11   5     2800.26     2716.87     40.28 o 
   2  11   5       51.54       27.55      5.57 o 
   3  11   5     1455.68     1453.75     29.70 o 
   4  11   5        2.51       10.46      7.35 o 
   5  11   5      967.17      828.81     26.58 o 
  -7  12   5      100.18      127.50     21.98 o 
  -6  12   5       19.68       12.42     13.58 o 
  -5  12   5      185.25      201.23     14.58 o 
  -4  12   5       70.02       52.48     10.18 o 
  -3  12   5       66.85       74.71      7.23 o 
  -2  12   5     2969.06     3028.64     55.71 o 
  -1  12   5      315.95      437.04     11.86 o 
   0  12   5     2525.97     2262.06     34.59 o 
   1  12   5       23.46       26.69      5.52 o 
   2  12   5     3185.65     2912.85     43.60 o 
   3  12   5       76.23       60.18      7.80 o 
   4  12   5      730.60      834.77     34.52 o 
   5  12   5       85.66       71.55     11.28 o 
  -7  13   5        0.83        2.91     11.79 o 
  -6  13   5       46.97       45.00     10.68 o 
  -5  13   5       15.49       17.22      9.28 o 
  -4  13   5        1.72        0.05      8.30 o 
  -3  13   5      573.92      464.82     13.36 o 
  -2  13   5       36.50       15.50      4.75 o 
  -1  13   5     5068.02     4899.79     66.52 o 
   0  13   5      286.02      290.56     10.39 o 
   1  13   5     1740.75     1810.99     29.91 o 
   2  13   5        5.21        3.04      4.81 o 
   3  13   5      798.47      742.55     23.38 o 
   4  13   5      665.60      575.12     21.42 o 
   5  13   5     1070.32     1142.24     33.02 o 
  -7  14   5      496.42      530.48     24.78 o 
  -6  14   5       69.19       92.27     12.64 o 
  -5  14   5      532.25      522.77     22.43 o 
  -4  14   5       91.47      130.94     12.82 o 
  -3  14   5     1046.59      973.70     18.76 o 
  -2  14   5     1954.83     2052.96     32.17 o 
  -1  14   5      389.00      505.75     13.41 o 
   0  14   5     1029.37     1052.05     20.34 o 
   1  14   5      139.59      189.09      8.97 o 
   2  14   5      926.31      871.40     21.27 o 
   3  14   5       10.73       18.98      6.53 o 
   4  14   5      966.78      871.30     43.64 o 
  -7  15   5       16.01       24.68     11.39 o 
  -6  15   5      849.73      874.70     30.31 o 
  -5  15   5       13.10        9.07      9.68 o 
  -4  15   5     1339.19     1330.34     55.59 o 
  -3  15   5        6.13       22.52      5.13 o 
  -2  15   5      573.23      583.48     14.36 o 
  -1  15   5     1050.02     1058.31     27.74 o 
   0  15   5      369.99      316.98     10.95 o 
   1  15   5        4.46        9.54      5.11 o 
   2  15   5      128.93       87.97      8.16 o 
   3  15   5      331.77      356.90     14.32 o 
   4  15   5       74.20       70.95     10.69 o 
  -6  16   5       69.68       84.83     14.37 o 
  -5  16   5     1175.94     1176.88    102.77 o 
  -4  16   5        2.19        7.19     10.06 o 
  -3  16   5     2572.70     2526.23     38.66 o 
  -2  16   5        9.23       -0.31      4.75 o 
  -1  16   5      104.43       67.43      6.48 o 
   0  16   5      658.21      624.92     15.40 o 
   1  16   5      580.81      657.67     23.85 o 
   2  16   5       11.82       11.86      6.08 o 
   3  16   5        0.11       -6.59      5.88 o 
   4  16   5        1.00       -2.76      8.53 o 
  -6  17   5      637.89      607.28     25.81 o 
  -5  17   5        3.04       -0.45      9.77 o 
  -4  17   5     1471.88     1448.08     56.90 o 
  -3  17   5      232.26      290.50     10.77 o 
  -2  17   5      507.59      516.79     23.38 o 
  -1  17   5       36.30       30.70      5.99 o 
   0  17   5      762.91      808.91     18.07 o 
   1  17   5      135.65       84.79      7.50 o 
   2  17   5       11.55       20.77      6.62 o 
   3  17   5       67.95       97.60     10.97 o 
   4  17   5       33.24       42.67     12.58 o 
  -6  18   5       26.62       35.85     12.07 o 
  -5  18   5      175.02      209.86     16.84 o 
  -4  18   5       15.57       13.17     10.79 o 
  -3  18   5      227.04      207.92     12.32 o 
  -2  18   5      426.57      419.87     22.30 o 
  -1  18   5      224.08      263.63     16.74 o 
   0  18   5      869.67      950.90     20.19 o 
   1  18   5       79.72       49.38      6.82 o 
   2  18   5      567.85      547.49     17.65 o 
   3  18   5      220.91      248.57     15.20 o 
  -5  19   5        0.42       -9.32     14.10 o 
  -4  19   5       40.36       29.26     11.28 o 
  -3  19   5      118.84      128.00      8.51 o 
  -2  19   5       74.71       68.13      7.12 o 
  -1  19   5      937.80      965.16     20.44 o 
   0  19   5        1.07        3.38      5.45 o 
   1  19   5     2011.88     2146.17     36.81 o 
   2  19   5       62.57       46.75      7.06 o 
   3  19   5      657.33      591.59     22.69 o 
  -5  20   5       52.09       25.88     16.56 o 
  -4  20   5      203.92      214.06     24.61 o 
  -3  20   5        0.11        9.49      8.41 o 
  -2  20   5     1347.50     1420.07     33.96 o 
  -1  20   5       87.20       91.78     10.59 o 
   0  20   5     1345.18     1244.91     28.23 o 
   1  20   5       13.15       22.56      7.90 o 
   2  20   5      756.10      777.91     21.70 o 
  -4  21   5        1.12      -12.66     15.13 o 
  -3  21   5     1274.77     1301.87     36.69 o 
  -2  21   5      324.29      316.04     13.78 o 
  -1  21   5     1002.24     1006.74     24.68 o 
   0  21   5       71.18       70.02      8.84 o 
   1  21   5      449.06      415.55     14.49 o 
   2  21   5       36.76       49.50      8.59 o 
  -3  22   5      967.28      980.15     39.94 o 
  -2  22   5      139.64      143.74     14.74 o 
  -1  22   5        1.88       -4.03      6.54 o 
   0  22   5      518.94      584.86     19.18 o 
   1  22   5       38.43       27.41      7.07 o 
  -3  23   5        0.48       14.29      9.59 o 
  -2  23   5      341.42      390.71     16.03 o 
  -1  23   5      218.52      209.27     12.31 o 
   0  23   5       44.53       48.36     14.33 o 
  -8   0   6      316.31      302.38     28.19 o 
  -6   0   6      204.15      298.72     24.61 o 
  -4   0   6      964.35      841.28     37.51 o 
  -2   0   6      552.65      617.42     39.90 o 
   0   0   6      822.73      895.87     19.07 o 
   2   0   6       21.13       55.48      8.24 o 
   4   0   6     3442.53     3130.99     89.11 o 
  -8   1   6        4.13        3.29     10.43 o 
  -7   1   6      554.52      510.26     38.70 o 
  -6   1   6      346.04      307.89     17.46 o 
  -5   1   6      293.67      265.24     15.88 o 
  -4   1   6      437.03      535.18     20.72 o 
  -3   1   6      154.18      131.11     10.95 o 
  -2   1   6     1087.55     1202.01     21.48 o 
  -1   1   6      101.73      108.06      4.30 o 
   0   1   6      113.19      161.78      5.36 o 
   1   1   6     1163.82     1113.21     15.99 o 
   2   1   6      374.19      311.71     10.54 o 
   3   1   6        9.38       13.77      6.39 o 
   4   1   6       13.44       12.88      7.90 o 
   5   1   6      879.10      907.86     35.56 o 
  -8   2   6      219.19      240.12     50.77 o 
  -7   2   6      486.41      512.27     23.30 o 
  -6   2   6      105.59       87.99     12.58 o 
  -5   2   6     1317.24     1259.11     35.26 o 
  -4   2   6      970.82      951.52     28.41 o 
  -3   2   6     1521.21     1236.51     32.53 o 
  -2   2   6      130.58      150.34      7.16 o 
  -1   2   6     2421.75     2139.26     25.41 o 
   0   2   6     1938.34     1868.53     23.21 o 
   1   2   6      816.54      831.60     14.61 o 
   2   2   6        6.42        1.70      4.29 o 
   3   2   6       90.42      122.42      9.71 o 
   4   2   6      225.08      319.48     15.93 o 
   5   2   6       33.41       28.22     11.71 o 
  -8   3   6      428.56      424.48     23.31 o 
  -7   3   6      141.50      148.58     14.69 o 
  -6   3   6      269.13      241.96     23.53 o 
  -5   3   6        4.54        1.01      8.53 o 
  -4   3   6      243.04      177.16     12.96 o 
  -3   3   6        1.01       -1.62      5.33 o 
  -2   3   6    10482.57    10820.77    168.40 o 
  -1   3   6        2.31        0.56      2.51 o 
   0   3   6     3141.43     3066.31     35.24 o 
   1   3   6       89.83      141.26      6.23 o 
   2   3   6       24.03       17.62      4.98 o 
   3   3   6       37.32       41.20      6.67 o 
   4   3   6        5.01        4.78      7.05 o 
   5   3   6       78.79       71.37     10.94 o 
  -8   4   6       22.43       17.22     11.18 o 
  -7   4   6     1021.08      892.46     30.94 o 
  -6   4   6        1.46       -3.27     14.45 o 
  -5   4   6      781.87      715.65     32.37 o 
  -4   4   6        6.25        1.29      7.55 o 
  -3   4   6     2387.62     2353.14     87.74 o 
  -2   4   6        1.77       16.61      3.49 o 
  -1   4   6     2652.18     2791.54     32.10 o 
   0   4   6       16.04        8.46      3.83 o 
   1   4   6      655.31      610.32     12.39 o 
   2   4   6      117.23      105.14      6.88 o 
   3   4   6      406.64      319.26     14.75 o 
   4   4   6       35.63        7.47      7.26 o 
   5   4   6      184.13      210.95     14.69 o 
  -8   5   6      342.67      303.73     20.22 o 
  -7   5   6      161.46      201.59     19.35 o 
  -6   5   6     1053.56     1002.35     65.90 o 
  -5   5   6      196.38      211.16     18.24 o 
  -4   5   6     1671.19     1703.45     42.35 o 
  -3   5   6      140.74      133.37     14.63 o 
  -2   5   6     3018.77     2470.55     36.45 o 
  -1   5   6     1522.65     1542.29     19.61 o 
   0   5   6     5660.04     5205.72    146.14 o 
   1   5   6      729.61      802.67     14.66 o 
   2   5   6      283.87      247.46     10.54 o 
   3   5   6       19.49       29.88      6.50 o 
   4   5   6      221.95      246.55     13.88 o 
   5   5   6       93.30       98.31     11.94 o 
  -8   6   6      962.96      973.96     34.78 o 
  -7   6   6      411.89      410.89     29.03 o 
  -6   6   6      604.62      535.39     22.64 o 
  -5   6   6     1236.42     1089.60     32.15 o 
  -4   6   6      270.16      172.39     15.67 o 
  -3   6   6     1924.13     1745.78     34.27 o 
  -2   6   6     1681.81     1775.53     48.46 o 
  -1   6   6      562.73      523.02     11.69 o 
   0   6   6       45.04       15.16      3.78 o 
   1   6   6      704.86      734.82     16.80 o 
   2   6   6      505.80      482.11     14.78 o 
   3   6   6      539.62      605.38     17.22 o 
   4   6   6      211.25      215.55     23.85 o 
   5   6   6        0.27      -11.99      8.00 o 
  -8   7   6      307.99      237.94     19.99 o 
  -7   7   6      233.11      255.08     42.37 o 
  -6   7   6       81.19       84.61     12.20 o 
  -5   7   6      499.58      474.31     23.65 o 
  -4   7   6        1.75        1.67      6.30 o 
  -3   7   6      325.87      382.79     14.37 o 
  -2   7   6     1184.25     1336.68     44.40 o 
  -1   7   6       54.97       50.13      4.28 o 
   0   7   6      902.72      990.23     16.42 o 
   1   7   6      482.75      457.49     11.22 o 
   2   7   6      118.55      122.41     10.21 o 
   3   7   6      231.11      209.67     10.66 o 
   4   7   6        0.90      -14.17     11.91 o 
   5   7   6      838.50      800.22     26.52 o 
  -8   8   6      415.63      412.68     22.89 o 
  -7   8   6      142.09      140.31     14.62 o 
  -6   8   6      457.15      486.59     22.15 o 
  -5   8   6        8.16       24.14      7.47 o 
  -4   8   6      390.11      442.12     15.57 o 
  -3   8   6       65.45       92.39      8.44 o 
  -2   8   6      311.12      307.18      8.20 o 
  -1   8   6       62.05       37.26      4.25 o 
   0   8   6      947.67     1106.15     17.75 o 
   1   8   6      176.79      169.56      7.07 o 
   2   8   6      726.24      732.54     22.54 o 
   3   8   6      186.85      199.53     14.01 o 
   4   8   6      830.28      837.54     25.71 o 
   5   8   6       48.21       57.81     10.78 o 
  -7   9   6      361.84      414.91     21.89 o 
  -6   9   6      431.23      434.57     21.26 o 
  -5   9   6      402.26      393.07     15.39 o 
  -4   9   6      418.26      417.98     26.35 o 
  -3   9   6      177.79      111.45     11.83 o 
  -2   9   6      400.72      431.58     10.91 o 
  -1   9   6      273.93      221.24     10.54 o 
   0   9   6      615.31      644.30     14.52 o 
   1   9   6     1478.23     1395.02     24.43 o 
   2   9   6      766.17      699.29     16.27 o 
   3   9   6      561.37      617.99     19.32 o 
   4   9   6      132.47      112.44     11.53 o 
   5   9   6      787.43      831.87     34.48 o 
  -7  10   6       75.33       93.73     21.58 o 
  -6  10   6        4.64        5.03      9.22 o 
  -5  10   6      231.49      285.07     16.88 o 
  -4  10   6       15.58       13.95     17.48 o 
  -3  10   6     1652.14     1352.47     36.87 o 
  -2  10   6        0.40        0.34      5.07 o 
  -1  10   6     2387.34     2209.42     33.47 o 
   0  10   6      653.77      643.89     14.97 o 
   1  10   6     1160.14     1217.06     22.52 o 
   2  10   6      366.84      394.65     12.40 o 
   3  10   6       57.36       53.21      7.59 o 
   4  10   6      816.88      870.42     26.72 o 
   5  10   6        5.03       10.30      9.07 o 
  -7  11   6      221.94      207.31     19.75 o 
  -6  11   6      667.48      633.01     25.60 o 
  -5  11   6      290.55      258.62     22.26 o 
  -4  11   6     1414.35     1310.72     36.62 o 
  -3  11   6      578.36      633.85     24.45 o 
  -2  11   6     1316.06     1432.89     23.90 o 
  -1  11   6      121.31      184.30      8.13 o 
   0  11   6     3139.29     3034.33     44.22 o 
   1  11   6        1.26       12.76      5.23 o 
   2  11   6      456.03      448.79     13.32 o 
   3  11   6       28.24       29.47      6.96 o 
   4  11   6      124.07      113.66     23.57 o 
  -7  12   6      272.24      266.39     18.54 o 
  -6  12   6       37.34       35.90     11.15 o 
  -5  12   6     1055.18     1023.45     32.39 o 
  -4  12   6      214.10      176.23     14.54 o 
  -3  12   6     2633.46     2807.62     64.24 o 
  -2  12   6       72.35       77.28      6.01 o 
  -1  12   6     2976.97     3064.65     44.60 o 
   0  12   6        2.87        5.58      4.88 o 
   1  12   6     1430.44     1269.86     23.66 o 
   2  12   6        7.23        4.83      4.48 o 
   3  12   6      899.04      915.58     23.07 o 
   4  12   6       44.52       60.83     10.32 o 
  -7  13   6       13.55       22.83     11.44 o 
  -6  13   6       57.07       88.00     15.37 o 
  -5  13   6       25.86       29.08     10.34 o 
  -4  13   6     1759.29     1704.51     44.79 o 
  -3  13   6        3.42       -6.31      8.70 o 
  -2  13   6     1334.65     1128.71     20.96 o 
  -1  13   6       75.80       62.80      6.23 o 
   0  13   6     1817.10     1800.93     29.87 o 
   1  13   6      647.70      617.06     15.59 o 
   2  13   6      396.48      461.69     17.38 o 
   3  13   6      161.36      129.95     10.00 o 
   4  13   6       80.47       92.96     11.49 o 
  -6  14   6      230.49      268.81     18.27 o 
  -5  14   6      392.76      377.47     20.15 o 
  -4  14   6       87.08       61.98     11.56 o 
  -3  14   6      686.73      638.39     48.02 o 
  -2  14   6      109.38      118.05      7.24 o 
  -1  14   6      556.83      626.75     15.25 o 
   0  14   6      310.75      242.34      9.85 o 
   1  14   6      316.26      408.11     16.58 o 
   2  14   6     1198.54     1235.53     27.44 o 
   3  14   6      281.39      256.62     12.85 o 
   4  14   6      110.80      136.08     12.53 o 
  -6  15   6       40.21       55.20     12.33 o 
  -5  15   6      346.53      413.52     21.32 o 
  -4  15   6      180.79      165.31     15.13 o 
  -3  15   6      180.26      211.27     16.06 o 
  -2  15   6      148.48      207.35      9.06 o 
  -1  15   6      561.49      532.14     14.20 o 
   0  15   6     1461.90     1360.76     25.05 o 
   1  15   6      758.08      809.88     18.66 o 
   2  15   6        4.41        6.16      5.87 o 
   3  15   6      253.25      316.23     22.97 o 
  -6  16   6      396.94      423.30     29.07 o 
  -5  16   6        0.64        1.32     10.36 o 
  -4  16   6      508.81      517.97     23.96 o 
  -3  16   6       25.69       13.88     10.47 o 
  -2  16   6      257.22      231.01      9.64 o 
  -1  16   6       63.05       95.13      8.59 o 
   0  16   6       22.21        4.21      5.24 o 
   1  16   6       19.98       32.30      6.26 o 
   2  16   6       34.26       16.71      6.75 o 
   3  16   6        1.86        7.51      7.33 o 
  -6  17   6       64.53       76.58     14.13 o 
  -5  17   6      234.81      213.75     17.59 o 
  -4  17   6      214.01      170.50     15.57 o 
  -3  17   6      571.76      540.07     29.47 o 
  -2  17   6      253.08      291.93     11.17 o 
  -1  17   6        1.19        5.16      5.07 o 
   0  17   6       70.56       45.03      6.57 o 
   1  17   6      133.04      115.78      8.51 o 
   2  17   6      329.87      292.75     13.37 o 
   3  17   6      321.04      319.46     15.08 o 
  -5  18   6      157.06      143.66     17.64 o 
  -4  18   6       69.99       74.52     13.29 o 
  -3  18   6      136.70      131.56     14.97 o 
  -2  18   6      528.41      574.80     15.48 o 
  -1  18   6     1262.26     1185.02     23.48 o 
   0  18   6       96.88       72.22      9.76 o 
   1  18   6      407.75      407.92     13.81 o 
   2  18   6      343.79      445.48     16.73 o 
  -5  19   6       25.91       23.23     12.25 o 
  -4  19   6      564.24      677.21     28.24 o 
  -3  19   6      135.27      164.69     40.10 o 
  -2  19   6      277.78      314.34     14.45 o 
  -1  19   6        9.26        8.64      6.43 o 
   0  19   6      731.49      781.95     19.00 o 
   1  19   6       67.01       62.24      7.63 o 
   2  19   6      137.46      150.61     11.96 o 
  -4  20   6       37.80       37.28     12.25 o 
  -3  20   6      581.07      689.52     28.80 o 
  -2  20   6       16.92        6.93      7.29 o 
  -1  20   6     1001.78     1078.47     22.81 o 
   0  20   6       30.95       39.82      7.11 o 
   1  20   6      507.59      476.97     15.52 o 
  -3  21   6       10.83       -8.12     16.88 o 
  -2  21   6      449.41      464.40     21.28 o 
  -1  21   6        7.22       19.40      9.28 o 
   0  21   6      725.25      742.75     21.77 o 
   1  21   6       67.20       55.33     11.11 o 
  -2  22   6        4.89      -12.22      8.21 o 
  -1  22   6      374.61      382.71     16.54 o 
   0  22   6      101.84      139.74     11.25 o 
  -7   0   7       94.82       88.72     18.71 o 
  -5   0   7      333.76      293.54     24.53 o 
  -3   0   7     2303.51     2444.27     54.82 o 
  -1   0   7     1501.77     1455.42     43.78 o 
   1   0   7     2088.46     2130.70     50.69 o 
   3   0   7      863.91      963.36     37.59 o 
   5   0   7      930.53      903.48     40.54 o 
  -8   1   7       36.84       29.67     12.16 o 
  -7   1   7      173.24      125.57     14.38 o 
  -6   1   7        2.72        4.48     17.24 o 
  -5   1   7      595.60      568.92     38.66 o 
  -4   1   7      981.21      967.85     29.90 o 
  -3   1   7       16.92       18.17      5.45 o 
  -2   1   7     1155.53     1134.05     21.67 o 
  -1   1   7        2.42       -1.68      5.35 o 
   0   1   7     2073.24     2024.86     39.50 o 
   1   1   7        5.88       11.28      4.69 o 
   2   1   7     5211.24     5048.28     69.80 o 
   3   1   7      386.36      539.09     19.37 o 
   4   1   7      547.59      569.43     21.17 o 
   5   1   7       34.81       22.33      9.96 o 
  -8   2   7       24.05       51.73     12.81 o 
  -7   2   7        8.27       -6.56      9.66 o 
  -6   2   7      298.89      345.74     21.18 o 
  -5   2   7        1.48       17.37      9.77 o 
  -4   2   7       85.30       87.58     11.42 o 
  -3   2   7     1033.59      855.89     42.47 o 
  -2   2   7      318.49      274.60     15.07 o 
  -1   2   7     1996.19     2115.19     25.95 o 
   0   2   7       97.78      136.93      6.20 o 
   1   2   7     2083.54     1952.70     27.82 o 
   2   2   7       23.09       14.02      7.34 o 
   3   2   7      535.03      449.96     15.40 o 
   4   2   7     1050.13      961.27     28.13 o 
   5   2   7      197.79      226.87     15.51 o 
  -8   3   7       63.19       36.00     12.81 o 
  -7   3   7      733.52      785.79     29.55 o 
  -6   3   7       29.83       44.16     11.13 o 
  -5   3   7      878.43      782.84     27.46 o 
  -4   3   7      222.37      156.31     10.70 o 
  -3   3   7      621.22      564.51     17.82 o 
  -2   3   7        4.92        4.15      6.69 o 
  -1   3   7      969.70     1052.08     15.32 o 
   0   3   7       66.98       91.53      5.51 o 
   1   3   7      336.63      400.12     13.80 o 
   2   3   7     1251.14     1397.15     24.93 o 
   3   3   7       57.27       13.72      6.52 o 
   4   3   7        5.96       -1.58      7.51 o 
  -8   4   7      489.10      524.05     36.71 o 
  -7   4   7       26.84       26.37     11.17 o 
  -6   4   7     1473.68     1342.44     39.12 o 
  -5   4   7        0.04       11.66     10.67 o 
  -4   4   7      992.29      946.24     23.64 o 
  -3   4   7       57.63      108.81     12.21 o 
  -2   4   7     3340.65     3268.84    125.07 o 
  -1   4   7        0.00       -4.97      3.31 o 
   0   4   7       17.34        9.12      3.82 o 
   1   4   7      111.60      137.58      7.01 o 
   2   4   7        2.23       -3.94      5.83 o 
   3   4   7       79.58       67.11      8.11 o 
   4   4   7      184.11      210.79     14.02 o 
  -8   5   7        2.06       -8.61     11.31 o 
  -7   5   7      682.87      697.02     27.88 o 
  -6   5   7        7.51        9.58      9.76 o 
  -5   5   7     1231.58     1307.95     37.33 o 
  -4   5   7        1.07       15.93      7.41 o 
  -3   5   7     1511.82     1322.21     29.21 o 
  -2   5   7       57.48       66.35     10.15 o 
  -1   5   7      458.49      347.92      9.01 o 
   0   5   7      410.97      454.64     10.96 o 
   1   5   7        3.77        3.21      4.41 o 
   2   5   7      149.20      177.22      8.92 o 
   3   5   7      224.45      246.95     11.92 o 
   4   5   7       40.60       33.01      8.90 o 
  -7   6   7        9.54        0.18     20.07 o 
  -6   6   7      820.35      856.97     29.83 o 
  -5   6   7        2.64       -4.12      7.01 o 
  -4   6   7      684.80      546.00     25.38 o 
  -3   6   7      231.49      347.59     14.66 o 
  -2   6   7     1408.47     1406.78     46.42 o 
  -1   6   7      372.62      362.26      9.39 o 
   0   6   7      282.49      269.56      8.91 o 
   1   6   7     1489.35     1320.90     29.34 o 
   2   6   7        0.15        2.53      5.44 o 
   3   6   7      681.49      678.50     19.24 o 
   4   6   7       83.29       76.29     10.66 o 
  -7   7   7      161.31      132.30     21.66 o 
  -6   7   7        2.52       -2.63      9.67 o 
  -5   7   7      508.76      460.07     27.58 o 
  -4   7   7      318.56      316.53     14.03 o 
  -3   7   7      112.50      132.90     10.27 o 
  -2   7   7      388.79      369.90     17.12 o 
  -1   7   7        0.62       14.79      4.05 o 
   0   7   7     2214.47     2288.98     31.49 o 
   1   7   7       28.99       27.28      4.92 o 
   2   7   7      858.66      748.52     19.40 o 
   3   7   7        0.35       -3.08      6.08 o 
   4   7   7      328.18      417.17     19.09 o 
  -7   8   7        8.36        4.06     10.61 o 
  -6   8   7      104.48      100.49     10.61 o 
  -5   8   7        1.31        2.96      7.39 o 
  -4   8   7      112.24      140.13     10.95 o 
  -3   8   7     1257.66     1035.24     31.77 o 
  -2   8   7      162.54      227.15     15.87 o 
  -1   8   7     1265.49     1208.45     21.48 o 
   0   8   7       40.28       33.75      5.49 o 
   1   8   7     1107.24     1253.02     23.06 o 
   2   8   7       99.45       83.30      8.25 o 
   3   8   7      894.70      905.41     22.95 o 
   4   8   7      210.08      187.60     14.77 o 
  -7   9   7       47.46       36.95     18.24 o 
  -6   9   7       54.82       51.49     11.85 o 
  -5   9   7      183.39      174.69     14.68 o 
  -4   9   7       14.77       39.20     10.62 o 
  -3   9   7        1.29        0.52      9.19 o 
  -2   9   7       59.59       72.51     11.93 o 
  -1   9   7      125.89      129.64      8.75 o 
   0   9   7     1907.35     1747.36     28.73 o 
   1   9   7      153.96      131.61      8.04 o 
   2   9   7     2506.30     2448.57     43.86 o 
   3   9   7       10.86       13.96      8.94 o 
   4   9   7      150.39      129.04     24.29 o 
  -7  10   7       51.01       54.39     12.77 o 
  -6  10   7     1010.56      941.96     46.15 o 
  -5  10   7       76.76       90.86     12.67 o 
  -4  10   7        4.37       -2.29      8.95 o 
  -3  10   7      140.14      156.35     14.35 o 
  -2  10   7      541.48      430.44     21.55 o 
  -1  10   7      923.82      999.78     24.56 o 
   0  10   7      356.91      282.60     12.02 o 
   1  10   7      663.20      668.86     16.85 o 
   2  10   7        1.48       -3.34      5.78 o 
   3  10   7      193.71      188.60     13.03 o 
   4  10   7      152.25      164.97     13.59 o 
  -7  11   7      377.03      410.71     22.81 o 
  -6  11   7        0.21        8.06     10.35 o 
  -5  11   7      495.83      472.57     22.44 o 
  -4  11   7      161.30      102.31     13.18 o 
  -3  11   7      144.95      143.54     14.34 o 
  -2  11   7      398.14      403.83     20.98 o 
  -1  11   7      579.87      597.53     17.74 o 
   0  11   7      180.37      258.74     16.00 o 
   1  11   7       88.58       91.20      7.44 o 
   2  11   7      345.25      322.93     13.50 o 
   3  11   7       89.48       76.04      9.01 o 
   4  11   7      102.88      110.68     12.44 o 
  -6  12   7      359.98      396.35     21.57 o 
  -5  12   7        9.37       15.36     19.47 o 
  -4  12   7       74.80       75.45     12.25 o 
  -3  12   7      277.20      354.06     21.62 o 
  -2  12   7      849.37     1008.06     32.76 o 
  -1  12   7        5.42       13.61      5.07 o 
   0  12   7        7.91        7.08      6.31 o 
   1  12   7       22.08       40.20      6.49 o 
   2  12   7       27.57       35.81      7.39 o 
   3  12   7       78.60       68.86      9.11 o 
  -6  13   7        0.72        1.31     10.52 o 
  -5  13   7      468.80      592.11     25.80 o 
  -4  13   7       68.79       57.42     12.04 o 
  -3  13   7      149.10      150.12     14.61 o 
  -2  13   7      300.30      350.33     49.49 o 
  -1  13   7      967.35      833.75     18.10 o 
   0  13   7      292.09      352.88     18.15 o 
   1  13   7       14.50       13.88      5.80 o 
   2  13   7       47.11       73.04      8.51 o 
   3  13   7      125.37      124.60     10.47 o 
  -6  14   7      386.91      364.18     37.91 o 
  -5  14   7        6.54       14.54     11.07 o 
  -4  14   7       64.27       95.95     13.23 o 
  -3  14   7        2.96       23.78     10.47 o 
  -2  14   7      281.37      289.51     33.93 o 
  -1  14   7      110.73       83.87      7.05 o 
   0  14   7      222.86      273.94     13.46 o 
   1  14   7      589.65      549.37     15.54 o 
   2  14   7        9.97        2.56      6.67 o 
   3  14   7      243.50      298.92     14.21 o 
  -6  15   7        3.67        9.71     11.38 o 
  -5  15   7      122.76       98.95     14.20 o 
  -4  15   7      114.93       94.55     15.21 o 
  -3  15   7       69.54       75.86     12.67 o 
  -2  15   7      234.50      232.65     17.62 o 
  -1  15   7        1.73       17.32      5.50 o 
   0  15   7      418.43      426.53     13.55 o 
   1  15   7       73.86       58.66      7.19 o 
   2  15   7      772.13      949.16     25.41 o 
  -5  16   7      271.50      296.14     20.12 o 
  -4  16   7        0.18      -10.27     10.08 o 
  -3  16   7       11.41       28.69     11.98 o 
  -2  16   7        1.21       14.65     15.29 o 
  -1  16   7     1102.94     1224.03     23.93 o 
   0  16   7        2.83        1.31      5.39 o 
   1  16   7     1462.08     1545.41     28.83 o 
   2  16   7       21.07       40.03      8.02 o 
  -5  17   7       55.39       69.98     13.79 o 
  -4  17   7        1.23       -3.25     10.41 o 
  -3  17   7       34.86       53.73     13.04 o 
  -2  17   7      189.51      275.61     19.33 o 
  -1  17   7      254.09      298.08     14.23 o 
   0  17   7     1437.58     1447.65     27.45 o 
   1  17   7       40.66        4.95      7.70 o 
   2  17   7      195.97      194.72     12.09 o 
  -4  18   7      464.56      468.06     28.51 o 
  -3  18   7       68.21       91.50     14.44 o 
  -2  18   7       68.40       58.80     13.22 o 
  -1  18   7      426.73      437.32     21.46 o 
   0  18   7       46.62       46.05      7.24 o 
   1  18   7       88.57      117.14      8.95 o 
  -4  19   7       28.26       25.22     12.39 o 
  -3  19   7      194.25      175.27     17.65 o 
  -2  19   7        1.26       12.71     11.27 o 
  -1  19   7       82.59      100.32     15.44 o 
   0  19   7       72.75       86.08     11.54 o 
   1  19   7       82.38       70.89      8.68 o 
  -3  20   7       15.00       14.12     12.53 o 
  -2  20   7      249.09      320.35     20.92 o 
  -1  20   7       16.43       12.74      8.77 o 
   0  20   7       71.50       65.13      8.21 o 
  -6   0   8     1450.94     1284.94     55.19 o 
  -4   0   8      841.51      732.51     25.84 o 
  -2   0   8     1064.32     1041.21     85.37 o 
   0   0   8     5127.46     5043.01     97.04 o 
   2   0   8      615.33      704.58     23.99 o 
   4   0   8       39.00       46.75     14.33 o 
  -7   1   8       98.18      104.29     14.75 o 
  -6   1   8        5.54       14.72     13.86 o 
  -5   1   8     1361.95     1216.97     36.40 o 
  -4   1   8      127.02      168.19     11.43 o 
  -3   1   8     1179.56     1198.37     28.17 o 
  -2   1   8       80.15       97.83     12.17 o 
  -1   1   8     1499.76     1604.35     34.13 o 
   0   1   8       95.81       69.89     15.20 o 
   1   1   8     2704.71     2563.63     42.96 o 
   2   1   8       85.20       68.93      7.20 o 
   3   1   8       31.40       15.98      7.78 o 
   4   1   8      301.95      370.28     34.92 o 
  -7   2   8      199.24      234.97     31.18 o 
  -6   2   8      447.69      473.82     30.14 o 
  -5   2   8      162.69      189.44     15.61 o 
  -4   2   8      529.97      584.39     19.35 o 
  -3   2   8       10.29       10.27      6.06 o 
  -2   2   8      822.31      807.24     18.73 o 
  -1   2   8        0.69       12.07      7.53 o 
   0   2   8     1809.84     1897.37     27.41 o 
   1   2   8      212.22      238.80     13.13 o 
   2   2   8      641.69      510.34     16.21 o 
   3   2   8      218.16      213.69     13.32 o 
   4   2   8      161.26      173.84     13.79 o 
  -7   3   8        6.86       23.29     12.66 o 
  -6   3   8      591.59      637.46     26.67 o 
  -5   3   8      106.69       95.00     10.23 o 
  -4   3   8       62.18       90.08      9.80 o 
  -3   3   8     1256.81     1161.56     40.28 o 
  -2   3   8      114.82      110.81     14.18 o 
  -1   3   8      399.37      336.96     14.55 o 
   0   3   8       12.13       10.17      7.28 o 
   1   3   8      107.06      114.76      7.71 o 
   2   3   8      758.48      855.06     18.97 o 
   3   3   8      213.91      277.65     13.09 o 
   4   3   8      493.52      427.94     19.56 o 
  -7   4   8      385.84      375.54     22.02 o 
  -6   4   8        9.85       -0.37     10.62 o 
  -5   4   8      374.27      323.04     14.84 o 
  -4   4   8       23.12       18.72      7.82 o 
  -3   4   8       44.96       56.77      7.20 o 
  -2   4   8      269.54      207.93     12.31 o 
  -1   4   8       49.52       27.19      8.40 o 
   0   4   8      556.18      515.87     12.24 o 
   1   4   8      703.40      630.41     14.02 o 
   2   4   8        5.91        3.62      5.50 o 
   3   4   8      780.63      879.43     22.88 o 
  -7   5   8       81.85       92.44     17.44 o 
  -6   5   8      553.97      530.58     24.48 o 
  -5   5   8      128.59      115.97     10.78 o 
  -4   5   8       37.72       96.03      9.97 o 
  -3   5   8      941.35      902.72     26.35 o 
  -2   5   8       39.19       26.41      8.18 o 
  -1   5   8       64.77       28.67      8.36 o 
   0   5   8      100.98       60.10      8.68 o 
   1   5   8       92.49       95.27      6.61 o 
   2   5   8      950.88      905.69     19.67 o 
   3   5   8       24.24       32.43      7.68 o 
  -7   6   8       95.25      112.34     17.72 o 
  -6   6   8      277.58      256.75     14.55 o 
  -5   6   8      252.03      261.94     13.84 o 
  -4   6   8      691.02      759.74     22.27 o 
  -3   6   8        7.13        5.49      7.56 o 
  -2   6   8     1151.48     1380.63     31.27 o 
  -1   6   8      336.15      330.89     16.95 o 
   0   6   8      615.46      554.04     18.29 o 
   1   6   8      241.89      310.83     10.24 o 
   2   6   8      330.86      324.52     16.33 o 
   3   6   8      413.88      369.20     18.10 o 
  -7   7   8      201.47      179.10     25.17 o 
  -6   7   8      268.29      253.14     14.52 o 
  -5   7   8     1147.21     1147.63     28.52 o 
  -4   7   8       30.98       51.59     11.42 o 
  -3   7   8     1503.44     1435.61     44.44 o 
  -2   7   8      392.48      338.75     18.95 o 
  -1   7   8     1224.93     1293.88     44.28 o 
   0   7   8      150.87      181.79      8.70 o 
   1   7   8     2022.04     2048.90     33.56 o 
   2   7   8      374.38      383.00     14.70 o 
   3   7   8       38.89       43.03      8.13 o 
  -7   8   8        1.44        0.38     12.58 o 
  -6   8   8     1018.36     1089.76     37.07 o 
  -5   8   8       68.40       77.04     13.41 o 
  -4   8   8     1008.13      848.81     53.87 o 
  -3   8   8        0.84        5.75      9.76 o 
  -2   8   8      933.52      913.37     30.83 o 
  -1   8   8       32.82       33.67     11.21 o 
   0   8   8     1406.45     1431.55     25.48 o 
   1   8   8       30.22       22.84      6.62 o 
   2   8   8      264.46      269.72     12.70 o 
   3   8   8       32.02       45.34      8.25 o 
  -7   9   8      115.71      119.87     24.41 o 
  -6   9   8      115.30      137.71     26.20 o 
  -5   9   8     1015.16      939.73     39.50 o 
  -4   9   8        0.39      -13.48      8.98 o 
  -3   9   8      590.02      740.66     27.94 o 
  -2   9   8        0.10       -3.03      9.97 o 
  -1   9   8      498.13      528.84     44.48 o 
   0   9   8      217.81      163.34     10.99 o 
   1   9   8      668.46      587.75     15.70 o 
   2   9   8       21.54       24.87      6.98 o 
   3   9   8       32.81       38.90     10.88 o 
  -6  10   8      126.40      148.38     15.99 o 
  -5  10   8       14.98        0.88     10.90 o 
  -4  10   8      402.95      424.71     24.05 o 
  -3  10   8       10.16       12.40     10.32 o 
  -2  10   8      512.06      516.12     24.01 o 
  -1  10   8       25.18       51.34     12.03 o 
   0  10   8      827.07      807.07     18.12 o 
   1  10   8      146.96      136.76      8.72 o 
   2  10   8      113.71      105.65     15.35 o 
   3  10   8      433.99      485.41     27.10 o 
  -6  11   8        7.55        2.52     10.91 o 
  -5  11   8      492.70      514.54     24.83 o 
  -4  11   8        0.97        2.33     10.10 o 
  -3  11   8       91.22       49.13     12.19 o 
  -2  11   8      109.65      115.85     14.44 o 
  -1  11   8      432.93      443.97     22.91 o 
   0  11   8      676.88      678.40     21.67 o 
   1  11   8      160.51      175.21      9.63 o 
   2  11   8      734.91      815.67     22.16 o 
  -6  12   8        1.07        9.37     11.80 o 
  -5  12   8        4.28       13.68     11.69 o 
  -4  12   8        0.20       -3.68     10.87 o 
  -3  12   8        0.27       -5.31     10.43 o 
  -2  12   8        2.32        1.46     10.34 o 
  -1  12   8      170.94      146.25     19.19 o 
   0  12   8       25.33       15.49      5.80 o 
   1  12   8      944.23     1006.43     21.73 o 
   2  12   8       74.47       68.36      8.84 o 
  -6  13   8       19.59       36.21     13.52 o 
  -5  13   8        7.53       -2.14     10.57 o 
  -4  13   8       39.59       78.77     13.92 o 
  -3  13   8      245.12      242.37     18.57 o 
  -2  13   8      148.60      220.06     37.19 o 
  -1  13   8        8.08       10.78     11.31 o 
   0  13   8       22.00       44.36      6.75 o 
   1  13   8        1.50        6.82      6.15 o 
   2  13   8      360.92      327.20     23.94 o 
  -5  14   8        5.17      -10.18     10.83 o 
  -4  14   8      421.78      452.88     24.05 o 
  -3  14   8        0.65       17.13     14.18 o 
  -2  14   8      754.44      890.63     32.94 o 
  -1  14   8       40.85       56.48     12.70 o 
   0  14   8        3.75        3.22      5.66 o 
   1  14   8      239.28      204.80     10.66 o 
   2  14   8      158.01      150.31     11.30 o 
  -5  15   8      600.78      578.62     31.34 o 
  -4  15   8       15.38        3.65     11.85 o 
  -3  15   8      706.29      713.61     38.07 o 
  -2  15   8       11.99        7.50     11.79 o 
  -1  15   8      624.50      637.33     35.48 o 
   0  15   8       55.51       68.81      9.39 o 
   1  15   8      627.79      629.20     17.53 o 
  -4  16   8      803.18      770.79     30.96 o 
  -3  16   8        8.62       14.63     12.75 o 
  -2  16   8      796.72      814.05     32.12 o 
  -1  16   8       66.17       71.04     14.02 o 
   0  16   8      952.65     1138.95     28.57 o 
   1  16   8        0.70       10.92      6.65 o 
  -4  17   8        2.54       -5.34     11.85 o 
  -3  17   8      528.10      642.42     62.16 o 
  -2  17   8       10.72       14.33     13.46 o 
  -1  17   8      729.82      800.35     31.89 o 
   0  17   8       41.83       28.51      8.33 o 
  -3  18   8       15.86        7.38     12.36 o 
  -2  18   8      343.12      354.01     22.46 o 
  -1  18   8       65.66       78.36     14.84 o 
  -7   0   9      221.01      266.46     28.99 o 
  -5   0   9      346.18      319.90     29.47 o 
  -3   0   9      459.91      516.02     22.55 o 
  -1   0   9      289.24      238.43     24.45 o 
   1   0   9        3.92       -9.96      7.10 o 
   3   0   9      918.23      775.42     36.71 o 
  -7   1   9        0.00        4.59     11.68 o 
  -6   1   9      318.14      301.91     20.10 o 
  -5   1   9       16.68       41.26      9.68 o 
  -4   1   9      415.17      450.69     19.59 o 
  -3   1   9       80.05       97.30      8.81 o 
  -2   1   9      133.14      169.52     12.07 o 
  -1   1   9        9.03       23.81     12.46 o 
   0   1   9        3.60        5.71     10.07 o 
   1   1   9      236.59      171.16     15.51 o 
   2   1   9        1.39       -4.83      5.68 o 
   3   1   9       10.60        6.99      8.50 o 
  -7   2   9      225.97      173.70     18.18 o 
  -6   2   9       30.26       17.43     11.34 o 
  -5   2   9      326.18      434.92     18.25 o 
  -4   2   9      251.08      249.55     11.63 o 
  -3   2   9      141.14      147.00     12.89 o 
  -2   2   9       22.28       16.68      8.48 o 
  -1   2   9       32.89       43.41     11.52 o 
   0   2   9      557.22      588.08     25.16 o 
   1   2   9       24.64       42.58      6.45 o 
   2   2   9       98.12      126.68      8.85 o 
  -7   3   9       77.67       84.24     15.12 o 
  -6   3   9       68.56      106.94     11.55 o 
  -5   3   9        1.99        2.22     11.97 o 
  -4   3   9      144.54      167.04     10.23 o 
  -3   3   9     1032.32     1164.68     29.18 o 
  -2   3   9      314.37      292.82     14.70 o 
  -1   3   9       69.62       85.43     10.09 o 
   0   3   9       10.23       -0.10      9.49 o 
   1   3   9      649.81      775.60     30.52 o 
   2   3   9        0.16        1.51      6.51 o 
  -6   4   9       14.05        1.26      8.46 o 
  -5   4   9       21.26       45.54      9.70 o 
  -4   4   9      670.18      662.24     21.78 o 
  -3   4   9      182.12      204.39     13.39 o 
  -2   4   9       54.62       83.82     10.44 o 
  -1   4   9       70.69      107.13     10.87 o 
   0   4   9      722.27      693.63     50.45 o 
   1   4   9        2.90       -6.25      5.48 o 
   2   4   9      426.47      371.94     13.36 o 
  -6   5   9      115.74      122.50     12.11 o 
  -5   5   9      112.39      102.26     19.24 o 
  -4   5   9      301.63      268.17     14.68 o 
  -3   5   9      404.21      359.27     24.43 o 
  -2   5   9       76.71       53.74      9.94 o 
  -1   5   9      429.77      498.83     19.02 o 
   0   5   9        3.10        8.43      8.20 o 
   1   5   9      948.62      935.49     20.14 o 
   2   5   9        3.52       16.24      7.07 o 
  -6   6   9       28.41       11.52     11.47 o 
  -5   6   9      246.66      209.36     17.55 o 
  -4   6   9      539.49      530.50     26.00 o 
  -3   6   9      913.98     1023.23     48.06 o 
  -2   6   9       86.96       87.79     18.60 o 
  -1   6   9       89.95      123.81     14.75 o 
   0   6   9      621.09      650.02     26.88 o 
   1   6   9        4.16       -2.61      5.78 o 
   2   6   9      492.32      547.21     17.92 o 
  -6   7   9      699.20      735.59     33.53 o 
  -5   7   9       10.25        6.83     11.03 o 
  -4   7   9      811.45      875.34     68.81 o 
  -3   7   9       22.23       27.39     11.94 o 
  -2   7   9       58.82       58.98     12.76 o 
  -1   7   9       18.20       -0.65     10.66 o 
   0   7   9      256.04      285.30     19.09 o 
   1   7   9      108.52      107.69     10.89 o 
   2   7   9        0.33        1.35      6.68 o 
  -6   8   9       87.38      117.46     16.00 o 
  -5   8   9      745.58      751.87     29.68 o 
  -4   8   9        2.56       -6.89     11.29 o 
  -3   8   9      421.07      418.75     22.42 o 
  -2   8   9       37.08       41.23     12.54 o 
  -1   8   9      250.32      198.66     17.15 o 
   0   8   9       42.95       24.85     11.63 o 
   1   8   9       25.78       23.50      6.25 o 
   2   8   9       25.55       24.56      7.64 o 
  -6   9   9      664.32      642.61     29.14 o 
  -5   9   9        0.40        5.90     11.97 o 
  -4   9   9      754.34      793.23     68.45 o 
  -3   9   9      265.08      240.68     18.37 o 
  -2   9   9       16.86       31.52     12.31 o 
  -1   9   9      300.39      267.81     28.51 o 
   0   9   9       41.34       25.40     11.62 o 
   1   9   9      138.67      143.83      9.27 o 
   2   9   9        8.66       -1.76      6.70 o 
  -5  10   9      144.93      206.99     32.13 o 
  -4  10   9      137.91       88.20     14.77 o 
  -3  10   9      115.98      136.15     21.54 o 
  -2  10   9      520.65      530.36     26.13 o 
  -1  10   9      121.83      139.56     15.93 o 
   0  10   9      456.27      488.85     24.87 o 
   1  10   9        1.55       -3.99      8.22 o 
  -5  11   9        2.44       -1.89     11.31 o 
  -4  11   9      126.72      106.27     15.64 o 
  -3  11   9      371.47      425.19     23.42 o 
  -2  11   9        9.31        5.09     11.29 o 
  -1  11   9      698.58      653.30     28.74 o 
   0  11   9       14.97       21.20     11.85 o 
   1  11   9      504.96      519.63     29.84 o 
  -5  12   9        0.16       19.80     12.03 o 
  -4  12   9      371.44      430.14     24.81 o 
  -3  12   9        7.69        8.75     12.39 o 
  -2  12   9      646.58      641.02     61.92 o 
  -1  12   9       82.62      109.03     15.78 o 
   0  12   9      584.56      585.59     27.15 o 
   1  12   9       30.72       42.59      8.85 o 
  -4  13   9      110.61      139.47     22.42 o 
  -3  13   9      454.68      436.33     24.65 o 
  -2  13   9       25.08       14.25     12.22 o 
  -1  13   9      125.04      203.78     18.75 o 
   0  13   9        4.58       14.83     11.80 o 
  -4  14   9       45.52       25.49     13.79 o 
  -3  14   9      183.93      285.45     21.36 o 
  -2  14   9      167.28      223.91     19.85 o 
  -1  14   9       17.42       19.57     17.16 o 
   0  14   9      117.57      124.19     16.64 o 
  -3  15   9        3.12       15.93     12.65 o 
  -2  15   9      261.25      258.32     24.85 o 
  -1  15   9      346.56      320.40     31.81 o 
  -6   0  10       32.35       57.34     13.48 o 
  -4   0  10        0.77        5.67     10.50 o 
  -2   0  10      300.65      385.60     31.22 o 
   0   0  10      734.44      879.35     46.19 o 
  -6   1  10       66.21      101.91     10.46 o 
  -5   1  10       31.48       40.50     11.23 o 
  -4   1  10       19.48       40.73      9.96 o 
  -3   1  10       88.07       93.55     14.53 o 
  -2   1  10      166.60      195.96     17.29 o 
  -1   1  10      425.30      418.48     22.86 o 
   0   1  10      189.14      260.17     46.75 o 
   1   1  10      355.78      366.25     22.15 o 
  -6   2  10      170.84      174.99     14.25 o 
  -5   2  10      170.65      178.54     11.57 o 
  -4   2  10       19.73        9.99      8.92 o 
  -3   2  10      129.64      139.28     15.64 o 
  -2   2  10      426.54      506.84     25.28 o 
  -1   2  10      182.40      177.62     27.16 o 
   0   2  10      236.13      231.24     21.30 o 
   1   2  10      209.07      253.07     23.85 o 
  -6   3  10      146.06      144.17     21.03 o 
  -5   3  10        0.27       12.69      9.42 o 
  -4   3  10      467.62      579.01     33.82 o 
  -3   3  10        0.02       13.46      9.29 o 
  -2   3  10     1026.19     1118.49     65.22 o 
  -1   3  10       22.79       59.45     12.70 o 
   0   3  10       60.73       63.47     18.28 o 
   1   3  10       92.88      129.18     15.45 o 
  -5   4  10      386.57      479.30     20.30 o 
  -4   4  10        3.90        0.68      8.88 o 
  -3   4  10     1169.62     1247.84     31.93 o 
  -2   4  10       30.65       23.58      9.93 o 
  -1   4  10      566.28      619.01     27.17 o 
   0   4  10        0.02       -1.74     10.82 o 
   1   4  10      257.03      239.07     27.71 o 
  -5   5  10       12.37       -0.04     11.00 o 
  -4   5  10      596.90      544.48     36.15 o 
  -3   5  10        1.81        8.38     11.62 o 
  -2   5  10      971.57      949.76     33.92 o 
  -1   5  10       12.66       37.99     18.08 o 
   0   5  10      139.56      160.39     24.21 o 
   1   5  10       20.79       48.34     18.32 o 
  -5   6  10      109.83       82.83     15.03 o 
  -4   6  10        7.34       17.01     12.36 o 
  -3   6  10      112.70      147.80     16.58 o 
  -2   6  10        0.34        9.52     12.13 o 
  -1   6  10      393.84      362.97     21.76 o 
   0   6  10      161.08      135.78     23.57 o 
   1   6  10       98.01      117.15     22.78 o 
  -5   7  10       30.48       47.23     13.60 o 
  -4   7  10       20.78       10.97     11.91 o 
  -3   7  10        2.78        4.18     11.43 o 
  -2   7  10      135.00      164.22     17.14 o 
  -1   7  10      336.04      316.73     20.99 o 
   0   7  10        0.60        6.37     17.04 o 
  -5   8  10        0.48       -0.36     13.86 o 
  -4   8  10       19.19       -6.36     11.32 o 
  -3   8  10       62.97      106.48     20.15 o 
  -2   8  10       72.63       82.71     14.92 o 
  -1   8  10        1.35        6.89     12.02 o 
   0   8  10       62.34      111.16     15.45 o 
  -4   9  10      149.55      173.59     25.64 o 
  -3   9  10        1.43        1.19     11.94 o 
  -2   9  10        3.77       12.36     11.97 o 
  -1   9  10      228.92      203.79     20.19 o 
   0   9  10      223.40      202.65     21.70 o 
  -4  10  10        0.82       12.56     13.00 o 
  -3  10  10      363.11      342.83     22.47 o 
  -2  10  10      150.56      140.98     22.18 o 
  -1  10  10      192.58      235.58     19.96 o 
  -3  11  10       61.06       89.81     16.41 o 
  -2  11  10      176.12      200.55     19.31 o 
  -1  11  10        6.42        2.76     13.10 o 
  -2  12  10       27.96       30.63     17.88 o 
  -3   0  11      195.70      234.53     27.95 o 
  -1   0  11      658.16      669.66     42.21 o 
  -4   1  11       67.57      100.92     19.47 o 
  -3   1  11       70.81       66.44     14.69 o 
  -2   1  11      560.82      618.47     29.14 o 
  -1   1  11       12.19       11.30     12.62 o 
  -4   2  11      395.10      444.89     51.09 o 
  -3   2  11      245.36      310.64     22.07 o 
  -2   2  11       72.80       78.02     19.03 o 
  -1   2  11      289.18      321.84     21.64 o 
  -3   3  11      330.62      433.59     24.66 o 
  -2   3  11      237.35      252.27     20.27 o 
  -3   4  11        4.44       40.61     19.51 o 
  -2   4  11      108.40      110.38     23.01 o 
  -3   5  11      893.77      857.12     59.09 o 
  -2   5  11       25.82       50.49     20.47 o 
                                                 
